# Supplementary material for: Buca della Iena and Grotta del Capriolo: New chronological, lithic, and faunal analyses of two late Mousterian sites in Central Italy
Source: PLoS One. 2025 Jun 11;20(6):e0315876. doi: 10.1371/journal.pone.0315876 (PMC12157248; doi:10.1371/journal.pone.0315876)
Supplement: S2 File — (XLSX) [file pone.0315876.s002.xlsx]

## Sheet: Foglio1
Site	Spit	Sector	ID	Entirety	Length	Width	Thickness	Elongation	Flaking Angle	Width Striking Platform	Length Striking Platform	Type Striking Platform	Number of Striking Platforms	Relationship Striking Platforms	Overhang Microchipping	Number of Flaking Surfaces	Relationship Flaking Surfaces	Presence of Cortex	Cortex Location	Type of Cortex	Number of Negatives	Number of Goal Negatives	Type of Negatives	Type of goal Negatives	Negatives Direction	Lenght LCN	Width LCN	Elongation LCN	Core Type	Raw Material Type
Capriolo	2	A3	A3-2-1	Yes	36.07	48.51	58.07	0.743558	70-80°	0	0	Natural	1	Single	No	1	Single	Yes	Base	NA	1	1	Flakes	Flakes	Unidirectional	29.89	24.26	1.23207	non organised globular	Calcilutite
Capriolo	6	C2	C2-6-2	Yes	35.92	40.47	35.95	0.887571	70-80°	28.29	17.38	Plain	1	Single	No	1	Single	Yes	Base	NA	1	1	Flakes	Flakes	Unidirectional	30.91	28.09	1.10039	non organised globular	Calcilutite
Capriolo	5	C2	C2-5-1	Yes	51.32	31.5	20.73	1.62921	<60°	23.02	9.88	Plain	1	Single	No	1	Single	Yes	Lateral	NA	3	2	Flakes and Blades	Blade	Unidirectional	0	12.75	0	Pyramidal	Calcilutite
Capriolo	1	B1	B1-1-1	Yes	26.81	29.05	8.33	0.922892	80-90°	22.15	7.57	Natural	1	Single	No	2	Adjacent-Perpendicular	Yes	Lateral	Fresh	3	3	Flakes	Flakes	Unidirectional	19.89	15.7	1.26688	Discoid	Calcarenite
Capriolo	5	B4	B4-5-1	Yes	20.25	19.65	6.69	1.03053	70-80°	16.16	7.5	Facetted	1	Single	Yes	1	Single	Yes	Base	Fresh	3	3	Flakes	Flakes	Centripetal	18.68	11.99	1.55796	Centripetal	Calcilutite
Capriolo	11	D2	379	Yes	107.47	64.95	35.66	1.65466	60-70°	0	0	Plain	1	Single	No	1	Single	No	No Cortex	No Cortex	3	3	Flakes	Flakes	Centripetal	50.8	36.76	1.38194	Discoidal unifacial core	Calcilutite
Capriolo	surface	surface	437	Yes	48.69	34.76	19.05	1.40075	80-90°	22.52	4.89	Plain	1	Single	No	2	Adjacent-Perpendicular	Yes	Distal	Pebble	2	2	Flakes	Flakes	Unidirectional	32.04	26.9	1.19108	Levallois core	Calcilutite
Iena	5	D	BI-1	Yes	42.72	37.2	13.64	1.14839	60-70°	36.52	15.75	Plain	1	Single	No	1	Single	Yes	Base	NA	2	2	Flakes	Flakes	Unidirectional	30.99	15.85	1.95521	Surface	Calcilutite
Iena	6	C	BI-2	Yes	51.28	33.26	22.68	1.54179	<60°	0	0	Plain	1	Single	No	1	Single	Yes	Lateral	Pebble	4	4	Flakes	Flakes	Centripetal	29.37	26.23	1.11971	Discoidal unifacial	Calcilutite
Iena	6	C	BI-39	Yes	12.34	14.73	22.29	0.837746	70-80°	14.15	15.1	Plain	2	Independent-Adjacent	No	2	Independent	Yes	Base	NA	5	2	Bladelets	Bladelets	Unidirectional	0	7.55	0	Pyramidal	Calcilutite
Iena	10	F	BI-64	Yes	77.23	59.89	48.3	1.28953	80-90°	18	9.5	Plain	1	Single	No	1	Single	Yes	Back	Pebble	1	1	Blades	Blade	Unidirectional	57.57	21.37	2.69396	Prismatic	Calcilutite
Iena	5	E	BI-66	Yes	46.39	36.52	21.22	1.27026	<60°	37.83	15.29	Facetted	2	Adjacent	Yes	2	Adjacent-Perpendicular	Yes	Base	Pebble	6	4	Flakes	Flakes	Unidirectional	35.31	19.25	1.83429	Secant core (Discoid)	Calcilutite
Iena	10	D	BI-128	Yes	34.54	31.46	11.16	1.0979	80-90°	29.92	13.86	Facetted	1	Single	Yes	1	Single	Yes	Lateral	ND	2	2	Flakes	Flakes	Centripetal	23.95	21.2	1.12972	Surface core	Calcilutite
Iena	0	A	BI-129	Yes	39.44	37.94	12.77	1.03954	60-70°	31.41	4.62	Facetted	1	Single	Yes	1	Single	Yes	Base	Pebble	2	2	Flakes	Flakes	Unidirectional	22.78	11.83	1.92561	Secant core	Calcilutite
Iena	?	?	BI-156	No	33.44	33.75	13.79	0.990815	<60°	27.26	11.62	Facetted	2	Adjacent	Yes	2	Adjacent-Perpendicular	No	No Cortex	No Cortex	5	5	Flakes	Flakes	Centripetal	0	0		Secant core	Calcilutite
