# Supplementary material for: Buca della Iena and Grotta del Capriolo: New chronological, lithic, and faunal analyses of two late Mousterian sites in Central Italy
Source: PLoS One. 2025 Jun 11;20(6):e0315876. doi: 10.1371/journal.pone.0315876 (PMC12157248; doi:10.1371/journal.pone.0315876)
Supplement: S3 File — (XLSX) [file pone.0315876.s003.xlsx]

## Sheet: Foglio1
ID	Automatic number	Site	Spit	Sector	Entirety	Fragmentation	Length	Width	Thickness	Elongation	Fleche	Curvature (Only whole)	Flaking Angle	Width Striking Platform	Length Striking Platform	Platform Type	Bulb Type	Overhang removal	Bulbar Scar	Lipp	Presence of Cortex	Cortex Location	Type of Cortex	Cortex Coverage	Number of Negatives	Type of Negatives	Negatives Direction	Lenght LCN	Width LCN	Elongation LCN	Technological Class	Curved	Twisting	On axis	Outline	Symmetry mid point	Cross section mid point	Distal End Morph	Technological Type	Retouched	Notes	Raw Material Type
B4-9-1	838	Capriolo	9	B4	Yes	Whole	68.07	33.11	7.99	2.05587	0	0	60-70°	13.39	6.78	Non Facetted	Diffuse	No	No	No	Yes	Dorsal	NA	>50	2	NA	Unidirectional	0	0		Blade	No	No	Yes	Parallel	Asymmetrical	Triangular	Abrupt	Cortical Flake	No		Calcilutite
A4-4-1	839	Capriolo	4	A4	Yes	Whole	64.79	33.11	8.09	1.95681	0	0	70-80°	23.37	5.99	Facetted	Diffuse	No	No	No	Yes	Dorsal	NA	>50	2	NA	Unidirectional	0	0		Flake	No	No	No	Skewed	Asymmetrical	Triangular	Abrupt	Cortical Flake	No		Calcilutite
B3-9-1	840	Capriolo	9	B3	Yes	Whole	60.1	41.89	7.01	1.43471	0	0	60-70°	20.87	9.28	Facetted	Marked	No	No	No	Yes	Dorsal	NA	100	0	NA	NA	0	0		Flake	No	No	Yes	Convergent	Symmetrical	Flat	Feathered	Cortical Flake	No		Calcilutite
B4-8-1	841	Capriolo	8	B4	No	Fragment	60.18	43.72	11.6	1.37649	0	0	70-80°	21.78	9.77	Facetted	Diffuse	No	No	No	Yes	Dorsal	NA	100	0	NA	NA	0	0		Flake	No	No	No	Skewed	NA	NA	Feathered	Cortical Flake	No	Usewear left edge?	Calcilutite
B2-7-1	842	Capriolo	7	B2	Yes	Whole	38.6	36.13	10.95	1.06836	0	0	<60°	8.52	2.56	Non Facetted	Diffuse	No	No	Yes	Yes	Dorsal	NA	100	0	NA	NA	0	0		Flake	No	No	Yes	NA	Asymmetrical	Trapezoidal	Abrupt	Cortical Flake	No	Discoidal concept	Calcilutite
A4-3-1	843	Capriolo	3	A4	Yes	Whole	42.59	29.26	8.62	1.45557	0	0	60-70°	18.18	10.8	Non Facetted	Diffuse	No	No	Yes	Yes	Dorsal	NA	100	0	NA	NA	0	0		Flake	No	No	Yes	Parallel	Asymmetrical	Trapezoidal	Feathered	Cortical Flake	No		Calcilutite
B3-9-2	844	Capriolo	9	B3	Yes	Whole	32.53	25.39	4.75	1.28121	0	0	70-80°	7.94	2.37	Non Facetted	Diffuse	No	No	No	Yes	Dorsal	NA	100	0	NA	NA	0	0		Flake	No	No	Yes	NA	Asymmetrical	Triangular	Abrupt	Cortical Flake	No	Discoidal concept	Calcilutite
B2-12-1	845	Capriolo	12	B2	No	Fragment	46.53	23.28	7.34	1.99871	0	0	NA	0	0	NA	NA	No	No	No	Yes	Dorsal	Pebble	100	0	NA	NA	0	0		Fragment	No	No	No	NA	NA	NA	NA	Fragment	No		Calcilutite
A3-4-1	846	Capriolo	4	A3	Yes	Whole	49.13	35.01	12.55	1.40331	0	0	60-70°	29.4	11.82	Non Facetted	Marked	No	No	Yes	Yes	Dorsal	NA	>50	2	NA	Unidirectional	0	0		Flake	No	No	Yes	Parallel	Asymmetrical	Triangular	Abrupt	Predetermining Flake	No		Calcilutite
B2-9-1	847	Capriolo	9	B2	Yes	Whole	72.44	33.68	14.83	2.15083	0	0	70-80°	20.34	6.99	Dihedral	Diffuse	No	No	Yes	No	NA	NA	0	4	Flakes	Unidirectional and Perpendicular	0	0		Blade	No	No	Yes	Parallel	Asymmetrical	Triangular	Abrupt	Core-Edge Flake	No		Calcilutite
B3-7-1	848	Capriolo	7	B3	Yes	Whole	85.02	39.58	13.81	2.14805	4.23	4.9753	80-90°	14.75	7.94	Non Facetted	Diffuse	No	No	No	Yes	Dorsal	NA	100	0	NA	NA	0	0		Blade	No	No	Yes	Parallel	Symmetrical	Trapezoidal	Plunging	Cortical Flake	No		Calcilutite
B3-9-3	849	Capriolo	9	B3	Yes	Whole	39.25	54.64	15.04	0.718338	0	0	70-80°	15.9	10.01	Non Facetted	Diffuse	No	No	Yes	Yes	Distal	Pebble	50	2	NA	Unidirectional	0	0		Flake	No	No	Yes	NA	Asymmetrical	Triangular	Abrupt	Overshot Flake	No		Calcilutite
B3-9-4	850	Capriolo	9	B3	Yes	Whole	44.93	28.61	15.22	1.57043	0	0	70-80°	15.2	6.76	Non Facetted	Diffuse	No	No	No	Yes	Lateral	NA	<50	3	Flakes	Unidirectional and Crossed	0	0		Flake	No	No	Yes	NA	Asymmetrical	Triangular	Feathered	Core-Edge Flake	No		Calcilutite
C3-5-1	851	Capriolo	5	C3	Yes	Whole	42.43	41.23	15.23	1.02911	0	0	70-80°	7.97	5.17	Non Facetted	Diffuse	No	No	No	No	NA	NA	0	1	Flakes	Crossed	0	0		Flake	No	No	No	Skewed	Asymmetrical	Triangular	Feathered	Pseudo-Levallois point	No	Discoidal concept	Calcilutite
B5-7-1	852	Capriolo	7	B5	Yes	Whole	43.59	31.99	9.45	1.36261	0	0	70-80°	5.26	4.96	Non Facetted	Diffuse	No	No	No	Yes	Dorsal	NA	50	1	NA	Crossed	0	0		Flake	No	No	No	Skewed	Asymmetrical	Triangular	Abrupt	Pseudo-Levallois point	No		Calcilutite
B3-8-1	853	Capriolo	8	B3	Yes	Whole	34.64	29.99	11.81	1.15505	0	0	80-90°	10.16	3.78	Non Facetted	Diffuse	No	No	No	Yes	Dorsal	NA	50	1	NA	Unidirectional	0	0		Flake	No	No	Yes	NA	Asymmetrical	Trapezoidal	Abrupt	Overshot Flake	No		Calcilutite
A2-2-1	854	Capriolo	2	A2	No	Proximal	36.47	32.15	8.74	1.13437	0	0	60-70°	10.52	8.37	Non Facetted	Diffuse	No	No	No	No	NA	NA	0	1	NA	Crossed	0	0		Flake	No	No	Yes	NA	Symmetrical	Trapezoidal	NA	Predetermining Flake	No		Calcilutite
B2-8-1	855	Capriolo	8	B2	Yes	Whole	26.01	28.16	8.73	0.923651	0	0	60-70°	10.75	8.67	Non Facetted	Marked	No	No	No	No	NA	NA	0	3	NA	Centripetal	0	0		Flake	No	No	No	Skewed	Asymmetrical	Trapezoidal	Feathered	Core-Edge Flake	No	Discoidal concept	Calcilutite
B3-13-1	856	Capriolo	13	B3	Yes	Whole	35.83	21.32	12.2	1.68058	0	0	NA	7.68	2.6	Non Facetted	Absent	No	No	No	Yes	Lateral	NA	50	1	NA	Unidirectional	0	0		Flake	No	No	Yes	Parallel	Asymmetrical	Triangular	Feathered	Core-Edge Flake	No		Calcilutite
C1-1-1	857	Capriolo	1	C1	Yes	Whole	35.53	23.92	11.2	1.48537	0	0	60-70°	7.18	5	Non Facetted	Diffuse	No	No	No	No	NA	NA	0	2	NA	Centripetal	0	0		Flake	No	No	No	Skewed	Asymmetrical	Triangular	Feathered	Pseudo-Levallois point	No		Calcilutite
A4-4-2	858	Capriolo	4	A4	Yes	Whole	62.31	48.66	19.43	1.28052	0	0	60-70°	27.2	11.84	Non Facetted	Diffuse	No	No	Yes	No	NA	NA	0	1	Flakes	Unidirectional	0	0		Flake	No	No	No	Skewed	Asymmetrical	Triangular	Feathered	Core-Edge Flake	No		Calcilutite
A4-4-3	859	Capriolo	4	A4	Yes	Whole	62.81	55.73	14.35	1.12704	0	0	70-80°	30.32	12.55	Non Facetted	Marked	Yes	No	No	Yes	Distal	NA	<50	2	Flakes	Unidirectional	0	0		Flake	No	No	Yes	NA	Asymmetrical	Trapezoidal	Feathered	Overshot Flake	No		Calcilutite
A2-2-2	860	Capriolo	2	A2	Yes	Whole	54.55	37.78	10.84	1.44389	0	0	60-70°	20.54	9.83	Non Facetted	Diffuse	No	No	No	Yes	Lateral	NA	50	1	NA	Unidirectional	0	0		Flake	No	No	Yes	Parallel	Asymmetrical	Triangular	Feathered	Core-Edge Flake	No	usewear	Calcilutite
B3-9-5	861	Capriolo	9	B3	Yes	Whole	34.91	29.04	7.41	1.20213	0	0	60-70°	25.81	6.42	Natural	Diffuse	No	No	No	Yes	Proximal	NA	<50	2	Flakes	Crossed	22.38	10.62	2.10734	Flake	No	No	No	Skewed	Asymmetrical	Trapezoidal	Feathered	Pseudo-Levallois point	No	Levallois concept	Calcilutite
C3-5-2	862	Capriolo	5	C3	No	Fragment	42.09	23.76	9.04	1.77146	0	0	80-90°	5.53	3.82	Facetted	Absent	No	No	No	No	NA	NA	0	1	NA	Unidirectional	0	0		Flake	No	No	Yes	NA	NA	NA	Hinged	Levallois Recurrent Flake	No		Calcilutite
A2-3-1	863	Capriolo	3	A2	Yes	Whole	31.09	26.61	7.44	1.16836	0	0	60-70°	15.91	6.89	Facetted	Diffuse	Yes	No	No	No	NA	NA	0	2	NA	Unidirectional	0	0		Flake	No	No	Yes	NA	Symmetrical	Triangular	Feathered	Levallois Recurrent Flake	No		Calcilutite
A1-2-1	864	Capriolo	2	A1	No	Proximal	31.14	31.58	4.44	0.986067	0	0	80-90°	5.35	0.98	Non Facetted	Diffuse	No	No	No	No	NA	NA	0	1	NA	NA	0	0		Flake	No	No	Yes	NA	NA	NA	NA	Flake	No		Calcilutite
A2-2-3	865	Capriolo	2	A2	Yes	Whole	39.44	30.5	6.08	1.29311	0	0	80-90°	16.34	3.53	Facetted	Diffuse	No	No	No	No	NA	NA	0	1	NA	Unidirectional	0	0		Flake	No	No	Yes	Parallel	Asymmetrical	Trapezoidal	Feathered	Levallois Recurrent Flake	No		Calcilutite
C3-7-1	866	Capriolo	7	C3	Yes	Whole	20.85	19.53	7.85	1.06759	0	0	80-90°	20.4	6.87	Non Facetted	Diffuse	Yes	No	No	Yes	Lateral	NA	50	2	NA	Unidirectional	0	0		Flake	No	No	Yes	Convergent	Asymmetrical	Trapezoidal	Feathered	Predetermining Flake	No	Levallois concept	Calcilutite
B5-7-2	867	Capriolo	7	B5	No	Proximal	42.64	46.09	11.66	0.925146	0	0	80-90°	24.98	12.48	Facetted	Diffuse	No	No	No	No	NA	NA	0	2	NA	Unidirectional	0	0		Flake	No	No	No	Skewed	Asymmetrical	Trapezoidal	NA	Levallois Recurrent Flake	No		Calcilutite
B3-10-1	868	Capriolo	10	B3	No	Proximal	28.8	25.55	5.94	1.1272	0	0	80-90°	13.05	4.64	Non Facetted	Marked	Yes	No	No	Yes	Dorsal	NA	50	1	NA	Unidirectional	0	0		Flake	No	No	Yes	Parallel	Symmetrical	Triangular	NA	Levallois Recurrent Flake	No		Calcilutite
B3-10-2	869	Capriolo	10	B3	No	Proximal	32.44	51.92	11.07	0.624807	0	0	70-80°	19.07	10.32	Non Facetted	Marked	No	No	No	No	NA	NA	0	1	NA	Crossed	0	0		Flake	No	No	No	Skewed	Asymmetrical	Trapezoidal	NA	Flake	No		Calcilutite
B2-9-2	870	Capriolo	9	B2	No	Fragment	65.88	38.41	15.84	1.71518	0	0	80-90°	0	0	Natural	Diffuse	No	No	Yes	Yes	Distal	NA	<50	1	NA	Crossed	0	0		Flake	No	No	Yes	NA	NA	NA	Hinged	Flake	No	Siret	Calcilutite
B3-9-6	871	Capriolo	9	B3	No	Proximal	24.66	62.17	17.35	0.396654	0	0	NA	39.06	6.45	Facetted	Diffuse	No	No	No	No	NA	NA	0	0	NA	NA	0	0		Flake	No	No	Yes	NA	NA	NA	NA	Flake	No		Calcilutite
C3-7-2	872	Capriolo	7	C3	Yes	Whole	105.55	32.45	15.82	3.2527	9.59	9.08574	80-90°	11.01	10.24	Facetted	Absent	No	No	No	Yes	Lateral and Distal	Pebble	50	1	NA	Unidirectional	0	0		Blade	Yes	No	Yes	Parallel	Asymmetrical	Triangular	Plunging	Overshot Blade	No		Calcilutite
A1-1-1	873	Capriolo	1	A1	Yes	Whole	83.47	18.48	8.18	4.51677	0	0	80-90°	5.83	1.97	Non Facetted	Absent	No	No	No	Yes	Dorsal	NA	<50	2	NA	Unidirectional	0	0		Blade	No	No	Yes	Parallel	Symmetrical	Triangular	Abrupt	Blade	No		Calcilutite
B2-9-3	874	Capriolo	9	B2	No	Proximal + Mesial	45.38	21.56	10.27	2.10482	0	0	70-80°	10.52	3.15	Non Facetted	Absent	No	No	No	Yes	Lateral	NA	50	1	NA	Unidirectional	0	0		Blade	No	No	No	Skewed	Asymmetrical	Triangular	NA	Laminar Asymmetrical	No		Calcilutite
A2-2-4	875	Capriolo	2	A2	No	Fragment	35.97	21.58	13.31	1.66682	0	0	60-70°	22.15	14.02	Non Facetted	Diffuse	No	No	Yes	No	NA	NA	0	2	NA	Unidirectional	0	0		Flake	No	No	Yes	NA	NA	NA	NA	Flake	No		Calcilutite
B3-9-7	876	Capriolo	9	B3	Yes	Whole	32.27	19.94	6.9	1.61836	0	0	NA	7.02	3.44	Non Facetted	Absent	No	No	No	No	NA	NA	0	2	NA	Centripetal	0	0		Flake	No	No	Yes	NA	Asymmetrical	Triangular	Abrupt	Core-Edge Flake	No		Calcilutite
A3-6-1	877	Capriolo	6	A3	No	Proximal	14.93	22.09	4.46	0.675871	0	0	NA	10.51	4.85	Non Facetted	Diffuse	No	No	No	No	NA	NA	0	2	NA	Unidirectional	0	0		Flake	No	No	Yes	NA	Asymmetrical	Trapezoidal	NA	Flake	No		Calcilutite
B3-11-1	878	Capriolo	11	B3	No	Proximal + Mesial	47.04	24.01	8.26	1.95918	0	0	70-80°	13.77	6.48	Non Facetted	Absent	Yes	No	No	No	NA	NA	0	3	Blades and Bladelets	Unidirectional	33.74	5.77	5.84749	Blade	No	Yes	No	Skewed	Asymmetrical	Trapezoidal	NA	Laminar Asymmetrical	No		Calcilutite
B2-11-1	879	Capriolo	11	B2	No	Distal	34.93	14.71	4.03	2.37458	0	0	NA	0	0	NA	NA	No	No	No	No	NA	NA	0	2	Blades	Unidirectional	0	0		Blade	No	No	No	Parallel	Asymmetrical	Trapezoidal	Abrupt	Blade	Yes		Calcilutite
A3-5-1	880	Capriolo	5	A3	No	Distal	25.4	22.1	4.2	1.14932	0	0	NA	0	0	NA	NA	No	No	No	No	NA	NA	0	1	NA	Unidirectional	0	0		Flake	No	No	No	NA	NA	NA	Feathered	Flake	No		Calcilutite
A2-2-5	881	Capriolo	2	A2	No	Mesial	21.25	14.86	5.73	1.43001	0	0	NA	0	0	NA	NA	No	No	No	No	NA	NA	0	1	NA	Unidirectional	0	0		Blade	No	No	No	NA	NA	NA	NA	Blade	No		Calcilutite
B3-13-2	882	Capriolo	13	B3	No	Mesial	14.91	19.44	4.88	0.766975	0	0	NA	0	0	NA	NA	No	No	No	Yes	Lateral	NA	50	1	NA	Unidirectional	0	0		Blade	No	No	No	NA	NA	NA	NA	Blade	No		Calcilutite
A2-2-6	883	Capriolo	2	A2	No	Fragment	22.63	16.5	4.44	1.37152	0	0	NA	3.76	2.34	Non Facetted	Absent	No	No	No	No	NA	NA	0	1	NA	Unidirectional	0	0		Flake	No	No	No	NA	NA	NA	NA	Flake	No		Calcilutite
A2-2-7	884	Capriolo	2	A2	No	Proximal	15.04	25.93	5.14	0.580023	0	0	NA	12.57	4.19	Facetted (Dihedral)	Marked	No	No	No	No	Dorsal	NA	100	0	NA	NA	0	0		Flake	No	No	No	NA	NA	NA	NA	Cortical Flake	No		Calcilutite
A2-2-8	885	Capriolo	2	A2	No	Mesial	23.03	12.11	3.4	1.90173	0	0	NA	0	0	NA	NA	No	No	No	Yes	Dorsal	NA	>50	1	NA	Unidirectional	0	0		Blade	No	No	No	NA	Asymmetrical	Triangular	NA	Blade	No		Calcilutite
B2-9-4	886	Capriolo	9	B2	No	Mesial	19.91	14.07	5.73	1.41507	0	0	NA	0	0	NA	NA	No	No	No	No	NA	NA	0	1	NA	Unidirectional	0	0		Flake	No	No	No	NA	NA	NA	NA	Flake	No		Calcilutite
B3-9-8	887	Capriolo	9	B3	No	Mesial	20.07	15.64	2.69	1.28325	0	0	NA	0	0	NA	NA	No	No	No	No	NA	NA	0	3	NA	Unidirectional	0	0		Flake	No	No	No	NA	NA	NA	NA	Flake	No		Calcilutite
C1-2-1	888	Capriolo	2	C1	Yes	Fragment	42.03	39.78	15.82	1.05656	0	0	NA	0	0	NA	NA	No	No	No	No	NA	NA	0	0	NA	NA	0	0		Fragment	No	No	No	NA	NA	NA	NA	Fragment	No		Calcilutite
A4-4-4	889	Capriolo	4	A4	No	Proximal + Mesial	34.5	28.91	9.62	1.19336	0	0	70-80°	11.16	5.51	Non Facetted	Absent	No	No	No	No	NA	NA	0	2	Flakes	Unidirectional	27.57	16.27	1.69453	Flake	No	No	Yes	Parallel	Symmetrical	Trapezoidal	NA	Flake	No		Calcilutite
C2-5-1	890	Capriolo	5	C2	No	Distal	18.38	38.14	20.17	0.481909	0	0	NA	0	0	NA	NA	No	No	No	No	NA	NA	0	3	Flakes	Unidirectional	0	0		Flake	No	No	Yes	NA	NA	NA	Abrupt	Overshot Flake	No		Calcilutite
B4-11-1	891	Capriolo	11	B4	No	Fragment	40.41	9.95	4.92	4.06131	0	0	NA	0	0	NA	NA	No	No	No	No	NA	NA	0	0	NA	NA	0	0		Fragment	No	No	No	NA	NA	NA	NA	Fragment	No		Calcilutite
B2-8-2	892	Capriolo	8	B2	No	Fragment	33.05	17.59	8.75	1.87891	0	0	NA	0	0	NA	NA	No	No	No	No	NA	NA	0	0	NA	NA	0	0		Fragment	No	No	No	NA	NA	NA	NA	Fragment	No		Calcilutite
C2-6-1	893	Capriolo	6	C2	No	Fragment	26.84	10.09	4.37	2.66006	0	0	NA	0	0	NA	NA	No	No	No	No	NA	NA	0	0	NA	NA	0	0		Fragment	No	No	No	NA	NA	NA	NA	Fragment	No		Calcilutite
B3-6-1	894	Capriolo	6	B3	Yes	Whole	19.17	11.54	3.88	1.66118	0	0	60-70°	7.24	3.85	Non Facetted	Absent	No	No	No	No	NA	NA	0	2	NA	Unidirectional	0	0		Flake	No	No	Yes	Parallel	Symmetrical	Trapezoidal	Feathered	Flake	No		Calcilutite
C3-8-1	895	Capriolo	8	C3	No	Proximal	12.32	19.31	3.94	0.638011	0	0	NA	5.79	2.47	Non Facetted	Diffuse	No	No	No	No	NA	NA	0	1	NA	Unidirectional	0	0		Flake	No	No	No	NA	NA	NA	NA	Flake	No		Calcilutite
A2-2-9	896	Capriolo	2	A2	Yes	Whole	14.64	12.19	3.1	1.20098	0	0	70-80°	2.23	1.84	Non Facetted	Diffuse	No	No	No	No	NA	NA	0	1	NA	Unidirectional	0	0		Flake	No	No	Yes	NA	Asymmetrical	Trapezoidal	Feathered	Flake	No		Calcilutite
A4-4-5	897	Capriolo	4	A4	No	Proximal + Mesial	21.59	23.97	4.98	0.900709	0	0	80-90°	11.39	3.69	Non Facetted	Marked	No	No	No	Yes	Dorsal	NA	100	0	NA	NA	0	0		Flake	No	No	Yes	NA	Symmetrical	Flat	NA	Cortical Flake	No		Calcilutite
B2-7-2	898	Capriolo	7	B2	No	Fragment	24.6	18.07	5.03	1.36137	0	0	NA	0	0	NA	NA	No	No	No	No	NA	NA	0	0	NA	NA	0	0		Fragment	No	No	No	NA	NA	NA	NA	Fragment	No		Calcilutite
A4-4-6	899	Capriolo	4	A4	No	Fragment	18.73	13.4	5.67	1.39776	0	0	NA	0	0	NA	NA	No	No	No	No	NA	NA	0	0	NA	NA	0	0		Fragment	No	No	No	NA	NA	NA	NA	Fragment	No		Calcilutite
B2-9-5	900	Capriolo	9	B2	Yes	Whole	20.18	15.24	6.22	1.32415	0	0	NA	11.11	5.9	Non Facetted	Absent	No	No	No	Yes	Dorsal	NA	>50	1	NA	Unidirectional	0	0		Flake	No	No	Yes	NA	Asymmetrical	Trapezoidal	Abrupt	Cortical Flake	No		Calcilutite
A2-1-1	901	Capriolo	1	A2	Yes	Whole	65.17	47.42	15.47	1.37431	0	0	80-90°	19.76	10.09	Facetted	Absent	No	No	No	Yes	Dorsal	NA	>50	1	NA	Unidirectional	0	0		Flake	No	No	Yes	NA	Asymmetrical	Triangular	Feathered	Cortical Flake	No		Calcilutite
C3-2-1	902	Capriolo	2	C3	Yes	Whole	62.94	43.1	10.64	1.46032	0	0	80-90°	28.91	13.23	Non Facetted	Diffuse	No	No	No	Yes	Dorsal	NA	100	0	NA	NA	0	0		Flake	No	No	No	Skewed	Asymmetrical	Triangular	Feathered	Cortical Flake	No		Calcilutite
C5-10-11-1	903	Capriolo	10-11	C5	Yes	Whole	45.64	48.19	6.6	0.947084	0	0	70-80°	22.01	6.32	Facetted	Diffuse	No	No	No	Yes	Dorsal	NA	100	0	NA	Unidirectional	0	0		Flake	No	No	No	NA	Symmetrical	Flat	Hinged	Cortical Flake	No	usewear?	Calcilutite
C1-6-1	904	Capriolo	6	C1	Yes	Whole	81.57	37.7	7.9	2.16366	0	0	80-90°	20.34	5.78	Natural	Absent	No	No	No	Yes	Dorsal	NA	100	0	NA	NA	0	0		Blade	No	No	Yes	Parallel	Asymmetrical	Triangular	Feathered	Cortical Flake	No		Calcilutite
C2-5-2	905	Capriolo	5	C2	Yes	Whole	70.63	32.84	15.75	2.15073	1.94	2.74671	70-80°	30.28	10.39	Facetted (Dihedral)	Diffuse	No	No	No	No	NA	NA	0	3	NA	Unidirectional-Convergent	0	0		Blade	No	No	Yes	Convergent	Symmetrical	Trapezoidal	Plunging	Overshot Blade	No		Calcilutite
A2-1-2	906	Capriolo	1	A2	Yes	Whole	47.84	29.98	16.26	1.59573	0	0	60-70°	16.63	9.79	Non Facetted	Diffuse	No	No	Yes	Yes	Lateral	NA	>50	1	NA	Unidirectional	0	0		Flake	No	No	Yes	NA	Asymmetrical	Triangular	Feathered	Cortical Flake	No		Calcilutite
A4-3-2	907	Capriolo	3	A4	Yes	Whole	36.44	29.65	7.61	1.22901	0	0	70-80°	8.62	3.74	Non Facetted	Absent	No	No	No	Yes	Dorsal	NA	>50	1	NA	Unidirectional	0	0		Flake	No	Yes	No	Skewed	Asymmetrical	Triangular	Hinged	Pseudo-Levallois point	No	usewear?	Calcilutite
A4-3-3	908	Capriolo	3	A4	Yes	Whole	46.86	25.5	13.04	1.83765	0	0	<60°	18.53	7.19	Facetted (Dihedral)	Diffuse	No	No	Yes	No	NA	NA	0	1	NA	Unidirectional	0	0		Flake	No	No	No	NA	Asymmetrical	Triangular	Feathered	Core-Edge Flake	No		Calcilutite
B1-1-1	909	Capriolo	1	B1	Yes	Whole	40.26	22.81	9.85	1.76502	0	0	60-70°	17.47	6.55	Non Facetted	Marked	No	No	No	No	NA	NA	0	3	NA	Centripetal	0	0		Flake	No	No	Yes	Parallel	Symmetrical	Triangular	Feathered	Discoid Flake	No		Calcilutite
B2-10-1	910	Capriolo	10	B2	No	Fragment	43.83	25.84	7.39	1.69621	0	0	70-80°	12.11	4.18	Facetted (Dihedral)	Diffuse	No	No	Yes	No	NA	NA	0	2	Blades	Unidirectional	0	14.05	0	Flake	No	No	Yes	Parallel	Asymmetrical	Trapezoidal	Feathered	Levallois Recurrent Flake	No		Calcilutite
A3-7-1	911	Capriolo	7	A3	No	Proximal + Mesial	45.06	28.58	5.88	1.57663	0	0	80-90°	16.8	4.1	Non Facetted	Diffuse	Yes	No	No	No	NA	NA	NA	3	NA	Unidirectional	0	0		Flake	No	No	Yes	Parallel	Symmetrical	Trapezoidal	NA	Levallois Recurrent Flake	No		Calcilutite
A4-7-1	912	Capriolo	7	A4	No	Proximal + Mesial	44.71	20.48	5.32	2.18311	0	0	70-80°	12.31	3.88	Facetted	Diffuse	No	No	No	No	NA	NA	0	2	Blades	Unidirectional	0	15.46	0	Blade	No	No	Yes	Parallel	Symmetrical	Trapezoidal	NA	Levallois Blade	No		Calcilutite
A3-5-2	913	Capriolo	5	A3	No	Proximal + Mesial	42.15	24	6.85	1.75625	0	0	80-90°	18.7	3.51	Facetted	Absent	No	No	No	No	NA	NA	0	3	NA	Unidirectional	0	0		Blade	No	No	Yes	Parallel	Symmetrical	Trapezoidal	NA	Levallois Blade	Yes		Calcilutite
C2-10-6	914	Capriolo	10	C2	No	Proximal + Mesial	48.95	17.88	4.87	2.7377	3.65	7.45659	70-80°	5.27	1.3	Non Facetted	Absent	No	No	No	No	NA	NA	0	3	Blades	Unidirectional	0	0		Blade	Yes	Yes	Yes	Parallel	Asymmetrical	Triangular	NA	Blade	Yes		Calcilutite
B4-11-2	915	Capriolo	11	B4	No	Proximal + Mesial	65.39	31.95	6.95	2.04664	0	0	80-90°	6.91	5.74	Non Facetted	NA	No	No	No	No	NA	NA	0	2	Blades	Unidirectional	0	0		Blade	No	No	Yes	Parallel	Asymmetrical	Trapezoidal	NA	Levallois Blade	No		Calcilutite
B1-1-2	916	Capriolo	1	B1	Yes	Proximal + Mesial	37.23	31.44	5.99	1.18416	0	0	70-80°	19.22	9.53	Non Facetted	Absent	No	No	No	No	NA	NA	0	2	NA	Unidirectional	0	0		Flake	No	No	Yes	NA	Asymmetrical	Triangular	NA	Levallois Recurrent Flake	No		Calcilutite
A5-6-1	917	Capriolo	6	A5	Yes	Whole	45.99	26.35	6.95	1.74535	0	0	70-80°	25.02	4.73	Facetted (Dihedral)	Diffuse	No	No	No	No	NA	NA	0	3	Flakes	Unidirectional	27.7	12.95	2.139	Flake	No	No	Yes	Convergent	Asymmetrical	Triangular	Feathered	Levallois point	No		Calcilutite
A3-5-3	918	Capriolo	5	A3	No	Proximal	30.15	29.05	6.93	1.03787	0	0	NA	27.97	4.72	Facetted (Dihedral)	Diffuse	No	No	Yes	No	NA	NA	0	2	NA	Unidirectional	0	0		Flake	No	No	Yes	NA	Asymmetrical	Trapezoidal	NA	Flake	No		Calcilutite
B2-12-2	919	Capriolo	12	B2	No	Proximal	22.45	31.73	8.16	0.707532	0	0	NA	23.27	4.71	Facetted	Diffuse	No	No	No	No	NA	NA	0	1	NA	Crossed	0	0		Flake	No	No	No	NA	NA	NA	NA	Flake	No		Calcilutite
C3-8-2	920	Capriolo	8	C3	Yes	Whole	64.78	17.86	10.9	3.6271	4.55	7.02377	70-80°	10.78	6.1	Facetted	Absent	No	No	No	No	Distal	NA	<50	3	NA	Unidirectional	0	0		Blade	Yes	No	Yes	Parallel	Asymmetrical	Trapezoidal	Plunging	Overshot Blade	No		Calcilutite
B3-11-2	921	Capriolo	11	B3	Yes	Whole	31.85	36.35	5.66	0.876204	0	0	70-80°	20.18	3.01	Non Facetted	Absent	No	No	No	No	NA	NA	0	1	Flakes	Unidirectional	0	0		Flake	No	No	Yes	NA	Symmetrical	Flat	Hinged	Flake	No		Calcilutite
B1-1-3	922	Capriolo	1	B1	No	Fragment	32.21	31.7	13.23	1.01609	0	0	NA	0	0	NA	NA	No	No	No	No	NA	NA	0	0	NA	NA	0	0		Fragment	No	No	No	NA	NA	NA	NA	Fragment	No		Calcilutite
B2-6-1	923	Capriolo	6	B2	No	Fragment	44.69	22.23	13.07	2.01035	0	0	NA	0	0	NA	NA	No	No	No	No	NA	NA	0	0	NA	NA	0	0		Fragment	No	No	No	NA	NA	NA	NA	Fragment	No		Calcilutite
C4-10-1	924	Capriolo	10	C4	No	Fragment	32.05	18.14	6.53	1.76681	0	0	80-90°	0	0	Facetted	Marked	No	No	No	No	NA	NA	0	1	NA	Unidirectional	0	0		Flake	No	No	Yes	NA	NA	NA	Abrupt	Flake	No		Calcilutite
A2-4-1	925	Capriolo	4	A2	No	Mesial	24.49	22.16	5.63	1.10514	0	0	NA	0	0	NA	NA	No	No	No	No	Dorsal	NA	>50	1	NA	Unidirectional	0	0		Flake	No	No	No	NA	NA	NA	NA	Flake	No		Calcilutite
C1-1-2	926	Capriolo	1	C1	No	Fragment	25.72	16.27	6.3	1.58082	0	0	NA	0	0	Non Facetted	NA	No	No	No	No	NA	NA	0	1	NA	Unidirectional	0	0		Flake	No	No	Yes	NA	NA	NA	NA	Flake	No		Calcilutite
A2-1-3	927	Capriolo	1	A2	No	Fragment	26.65	33.24	15.98	0.801745	0	0	NA	0	0	NA	NA	No	No	No	No	NA	NA	0	0	NA	NA	0	0		Fragment	No	No	No	NA	NA	NA	NA	Fragment	No		Calcilutite
A2-2-10	928	Capriolo	2	A2	No	Fragment	47.66	18.79	7.84	2.53646	0	0	NA	0	0	NA	NA	No	No	No	No	NA	NA	0	0	NA	NA	0	0		Fragment	No	No	No	NA	NA	NA	NA	Fragment	No		Calcilutite
A2-4-2	929	Capriolo	4	A2	No	Fragment	43.97	25.07	15.34	1.75389	0	0	NA	0	0	NA	NA	No	No	No	No	NA	NA	0	0	NA	NA	0	0		Fragment	No	No	No	NA	NA	NA	NA	Fragment	No		Calcilutite
B1-1-4	930	Capriolo	1	B1	Yes	Whole	61.08	40.55	10.62	1.50629	0	0	NA	29.9	6.8	Non Facetted	Diffuse	No	No	No	Yes	Dorsal	NA	>50	2	NA	Unidirectional	0	0		Flake	No	No	Yes	NA	Symmetrical	Trapezoidal	Abrupt	Cortical Flake	No		Calcilutite
B2-6-2	931	Capriolo	6	B2	Yes	Whole	33.33	43.58	11.37	0.7648	0	0	70-80°	8.1	8.09	Facetted	Diffuse	No	Yes	No	No	NA	NA	0	2	NA	Crossed	0	0		Flake	No	No	No	Skewed	Asymmetrical	Triangular	Abrupt	Pseudo-Levallois point	No	Levallois concept	Calcilutite
A2-1-4	932	Capriolo	1	A2	No	Proximal + Mesial	26.89	19.94	10.9	1.34855	0	0	60-70°	11.09	8.11	Non Facetted	Absent	No	No	No	No	NA	NA	0	2	NA	Unidirectional	0	0		Flake	No	No	No	NA	Symmetrical	Triangular	NA	Core-Edge Flake	No	Discoid concept	Calcilutite
C2-6-2	933	Capriolo	6	C2	Yes	Whole	45.16	28.27	7.85	1.59745	0	0	60-70°	11.09	5.03	Non Facetted	Diffuse	No	No	No	Yes	Distal	NA	<50	2	NA	Unidirectional	0	0		Flake	No	Yes	Yes	Parallel	Asymmetrical	Triangular	Plunging	Overshot Flake	No	Levallois concept	Calcilutite
A4-6-1	934	Capriolo	6	A4	No	Fragment	50.25	17.64	7.66	2.84864	0	0	80-90°	13.01	7.23	Non Facetted	Diffuse	No	No	Yes	No	NA	NA	0	1	NA	Unidirectional	0	0		Flake	No	No	Yes	NA	NA	NA	Feathered	Flake	No	Levallois concept	Calcilutite
B1-1-5	935	Capriolo	1	B1	Yes	Whole	54.12	30.63	7.97	1.7669	0	0	70-80°	11	4.8	Non Facetted	Absent	No	No	No	Yes	Distal	NA	<50	2	NA	Unidirectional	0	0		Flake	No	No	Yes	NA	Asymmetrical	Trapezoidal	Feathered	Cortical Flake	No		Calcilutite
C4-10-2	936	Capriolo	10	C4	Yes	Whole	59.32	25.85	6.11	2.29478	5.08	8.56372	70-80°	13.19	4.7	Non Facetted	Diffuse	No	No	No	No	NA	NA	0	4	Blades	Unidirectional	40.38	10.09	4.00198	Blade	Yes	No	Yes	Parallel	Symmetrical	Trapezoidal	Plunging	Overshot Blade	No		Calcilutite
C3-9-1	937	Capriolo	9	C3	Yes	Whole	38.97	16.66	4.6	2.33914	0	0	70-80°	16.69	4.27	Non Facetted	Diffuse	No	No	Yes	No	NA	NA	0	2	NA	Unidirectional	0	0		Flake	No	No	Yes	Convergent	Symmetrical	Trapezoidal	Feathered	Levallois point	No		Calcilutite
B2-8-3	938	Capriolo	8	B2	Yes	Whole	25.13	29.63	6.55	0.848127	0	0	70-80°	11.19	3.97	Non Facetted	Marked	No	No	No	No	NA	NA	0	1	NA	Crossed	0	0		Flake	No	No	No	Skewed	Asymmetrical	Trapezoidal	Feathered	Pseudo-Levallois point	No		Calcilutite
A1-2-2	939	Capriolo	2	A1	Yes	Whole	29.97	19.42	4.13	1.54325	0	0	NA	13.02	3.57	Facetted	Diffuse	No	No	No	No	NA	NA	0	1	NA	Unidirectional	0	0		Flake	No	No	Yes	Parallel	Asymmetrical	Triangular	Feathered	Flake	No		Calcilutite
B3-6-2	940	Capriolo	6	B3	Yes	Whole	42.8	25.39	8.83	1.6857	0	0	NA	11.41	5.03	Facetted	Diffuse	No	No	No	No	NA	NA	0	3	NA	Unidirectional	0	0		Flake	No	No	Yes	Convergent	Symmetrical	Trapezoidal	Abrupt	Levallois point	No		Calcilutite
B2-7-3	941	Capriolo	7	B2	Yes	Fragment	19.02	16.73	11.74	1.13688	0	0	60-70°	13.84	7.37	Non Facetted	Diffuse	No	No	No	No	NA	NA	0	1	NA	Unidirectional	0	0		Flake	No	No	No	Parallel	Asymmetrical	Triangular	Abrupt	Flake	No		Calcilutite
A4-3-4	942	Capriolo	3	A4	Yes	Whole	34.64	24.91	11.34	1.39061	0	0	NA	0	0	NA	NA	Yes	No	No	No	NA	NA	0	2	NA	Centripetal	0	0		Flake	No	No	No	Parallel	Asymmetrical	Triangular	Feathered	Discoid Flake	No		Calcilutite
B4-11-3	943	Capriolo	11	B4	No	Proximal + Mesial	40.29	19.66	8.73	2.04934	0	0	60-70°	14.57	3.93	Non Facetted	Diffuse	No	No	No	No	NA	NA	0	2	NA	Unidirectional	0	0		Blade	No	No	Yes	Parallel	Symmetrical	Triangular	NA	Blade	No		Calcilutite
A1-2-3	944	Capriolo	2	A1	Yes	Whole	26.31	22.75	5.55	1.15648	0	0	60-70°	15.64	4.76	Non Facetted	Absent	No	No	Yes	No	NA	NA	0	2	NA	Unidirectional	0	0		Flake	No	No	Yes	NA	Symmetrical	Trapezoidal	Hinged	Flake	No		Calcilutite
B1-1-6	945	Capriolo	1	B1	Yes	Whole	27.04	16.55	7.56	1.63384	0	0	<60°	10.49	2.71	Non Facetted	Diffuse	No	No	Yes	Yes	NA	NA	<50	1	NA	Crossed	0	0		Flake	No	No	Yes	NA	Asymmetrical	Triangular	Plunging	Overshot Flake	No	Discoidal concept	Calcilutite
A4-5-1	946	Capriolo	5	A4	No	Distal	17.68	23.57	3.9	0.750106	0	0	NA	0	0	NA	NA	No	No	No	No	NA	NA	0	3	NA	Unidirectional	0	0		Flake	No	No	Yes	Parallel	Symmetrical	Trapezoidal	Feathered	Levallois Recurrent Flake	No	usewear	Calcilutite
B3-10-3	947	Capriolo	10	B3	No	Mesial + Distal	31.77	18.88	7.34	1.68273	0	0	NA	0	0	NA	NA	No	No	No	No	NA	NA	0	1	NA	Unidirectional	0	0		Flake	No	No	Yes	NA	Asymmetrical	Trapezoidal	Abrupt	Core-Edge Flake	No		Calcilutite
A1-1-3	948	Capriolo	1	A1	No	Distal	20.91	17.3	3.97	1.20867	0	0	NA	0	0	NA	NA	No	No	No	No	NA	NA	0	2	NA	Unidirectional	0	0		Flake	No	No	No	Skewed	Asymmetrical	Triangular	Feathered	Levallois Recurrent Flake	No		Calcilutite
A3-5-4	949	Capriolo	5	A3	Yes	Whole	21.11	28.2	8.02	0.748582	0	0	70-80°	12.22	3.09	Non Facetted	Marked	Yes	No	Yes	No	NA	NA	0	2	NA	Unidirectional	0	0		Flake	No	No	No	Skewed	Asymmetrical	Triangular	Feathered	Flake	No		Calcilutite
C2-6-3	950	Capriolo	6	C2	Yes	Whole	20.93	16.22	3	1.29038	0	0	60-70°	10.79	2.58	Non Facetted	Diffuse	No	No	Yes	Yes	Dorsal	NA	100	0	NA	NA	0	0		Flake	No	No	Yes	NA	Symmetrical	Flat	Feathered	Cortical Flake	No		Calcilutite
A1-2-4	951	Capriolo	2	A1	Yes	Proximal + Mesial	32.7	33.08	11.36	0.988513	0	0	NA	12.57	4.02	Non Facetted	Diffuse	No	No	No	Yes	Dorsal	NA	100	0	NA	NA	0	0		Flake	No	No	No	NA	Symmetrical	Flat	NA	Cortical Flake	No		Calcilutite
C2-3	952	Capriolo	3	C2	No	Mesial + Distal	24.91	13.08	5.52	1.90443	0	0	NA	0	0	NA	NA	No	No	No	No	NA	NA	0	2	NA	Unidirectional	0	0		Blade	No	No	No	Skewed	Asymmetrical	Triangular	Feathered	Core-Edge Flake	No	Levallois concept	Calcilutite
C4-9-1	953	Capriolo	9	C4	Yes	Whole	38.41	15.97	5.9	2.40513	0	0	NA	6.3	0.78	Non Facetted	Diffuse	No	No	No	Yes	Lateral	NA	<50	1	NA	Crossed	0	0		Blade	No	Yes	No	Skewed	Asymmetrical	Triangular	Feathered	Core-Edge Flake	No		Calcilutite
B3-10-4	954	Capriolo	10	B3	No	Fragment	18.65	11.97	3.89	1.55806	0	0	80-90°	0	0	Non Facetted	Absent	No	No	No	Yes	Dorsal	NA	100	0	NA	NA	0	0		Flake	No	No	No	NA	NA	NA	NA	Cortical Flake	No		Calcilutite
A2-1-5	955	Capriolo	1	A2	No	Fragment	26.36	23.48	12.51	1.12266	0	0	NA	0	0	NA	NA	No	No	No	Yes	NA	NA	50	0	NA	NA	0	0		Fragment	No	No	No	NA	NA	NA	NA	Fragment	No		Calcilutite
B2-6-3	956	Capriolo	6	B2	No	Fragment	34.17	26.1	6.21	1.3092	0	0	80-90°	0	0	Non Facetted	Diffuse	No	No	No	No	NA	NA	0	1	NA	Crossed	0	0		Flake	No	No	No	Skewed	Asymmetrical	Triangular	NA	Flake	No		Calcilutite
A2-2-11	957	Capriolo	2	A2	No	Proximal + Mesial	30.44	16.5	5.29	1.84485	0	0	70-80°	7.29	1.9	Non Facetted	Marked	Yes	No	No	No	NA	NA	0	4	NA	Unidirectional-Convergent	0	0		Blade	No	No	Yes	Convergent	Symmetrical	Trapezoidal	NA	Levallois Point	No	usewear	Calcilutite
S-1	958	Capriolo	-	S	No	Proximal + Mesial	63.45	23.61	5.65	2.68742	0	0	70-80°	25.8	7.9	Facetted	Diffuse	Yes	No	No	No	NA	NA	0	3	NA	Unidirectional	0	0		Blade	No	No	Yes	Parallel	Symmetrical	Trapezoidal	NA	Levallois Blade	Yes		Calcilutite
B2-7-4	959	Capriolo	7	B2	Yes	Whole	33.54	24.16	11.39	1.38825	0	0	NA	8.45	2	Facetted	Absent	No	No	No	Yes	Dorsal	Pebble	100	0	0	NA	0	0		Flake	No	No	No	NA	Asymmetrical	Triangular	Abrupt	Cortical Flake	No		Calcilutite
C1-3-1	960	Capriolo	3	C1	Yes	Whole	31.36	27.63	10.25	1.135	0	0	<60°	10.47	7.48	Non Facetted	Marked	No	No	No	Yes	Lateral	Pebble	<50	1	NA	Crossed	0	0		Flake	No	No	No	NA	Asymmetrical	Triangular	Abrupt	Core-Edge Flake	No	Discoidal concept	Calcilutite
B1-1-7	961	Capriolo	1	B1	Yes	Whole	24.98	13.57	7.28	1.84083	0	0	60-70°	9.68	5.46	Non Facetted	Marked	No	No	Yes	Yes	Distal	NA	<50	2	NA	Unidirectional	0	0		Flake	No	No	Yes	Parallel	Symmetrical	Triangular	Feathered	Overshot Flake	No	Levallois concept	Calcilutite
B1-1-8	962	Capriolo	1	B1	No	Mesial + Distal	24.33	13.87	9.54	1.75415	0	0	NA	0	0	NA	NA	No	No	No	Yes	Lateral	Pebble	<50	2	NA	Centripetal	0	0		Flake	No	No	No	NA	Asymmetrical	Triangular	Feathered	Core-Edge Flake	No	Discoid concept	Calcilutite
B2-8-4	963	Capriolo	8	B2	Yes	Whole	24.72	16.09	7.41	1.53636	0	0	60-70°	15.91	4.51	Non Facetted	Marked	No	No	No	Yes	Distal	NA	<50	2	NA	Unidirectional	0	0		Flake	No	No	No	Skewed	Asymmetrical	Trapezoidal	Abrupt	Overshot Flake	No	Discoidal concept	Calcilutite
B2-8-5	964	Capriolo	8	B2	Yes	Whole	30.02	20.6	7.13	1.45728	0	0	<60°	3.71	2.23	Non Facetted	Diffuse	No	No	No	No	NA	NA	0	2	Flakes	Crossed	18.77	17.84	1.05213	Flake	No	No	No	NA	Asymmetrical	Triangular	Abrupt	Core-Edge Flake	No	Levallois concept	Calcilutite
B2-7-5	965	Capriolo	7	B2	No	Fragment	24.1	18.83	7.08	1.27987	0	0	60-70°	3.39	1.88	Non Facetted	Diffuse	No	No	No	Yes	Dorsal	NA	100	0	NA	NA	0	0		Flake	No	No	No	NA	Asymmetrical	Triangular	NA	Cortical Flake	No		Calcilutite
C1-3-2	966	Capriolo	3	C1	Yes	Whole	24.17	17.34	3.39	1.39389	0	0	NA	1.83	0.86	Non Facetted	Diffuse	No	No	No	No	NA	NA	0	2	NA	Unidirectional	0	0		Flake	No	No	Yes	NA	Symmetrical	Trapezoidal	Plunging	Levallois Preferential Flake	No		Calcilutite
B2-7-6	967	Capriolo	7	B2	Yes	Whole	27.1	26.09	7.22	1.03871	0	0	<60°	10.45	6.48	Non Facetted	Absent	No	No	No	No	NA	NA	0	2	NA	Crossed	0	0		Flake	No	No	No	Skewed	Asymmetrical	Triangular	Feathered	Pseudo-Levallois point	No	Discoidal concept	Calcilutite
B3-12-1	968	Capriolo	12	B3	Yes	Whole	26.47	18.66	5.07	1.41854	0	0	60-70°	16	7.47	Non Facetted	Marked	Yes	No	No	No	NA	NA	0	2	NA	Unidirectional	0	0		Flake	No	No	Yes	Parallel	Asymmetrical	Triangular	Feathered	Discoid Flake	No		Calcilutite
C4-9-2	969	Capriolo	9	C4	No	Mesial + Distal	53.77	28.37	6.1	1.89531	0	0	NA	0	0	NA	NA	No	No	No	Yes	Distal	Pebble	<50	4	NA	Unidirectional	0	0		Blade	Yes	No	Yes	Parallel	Asymmetrical	Trapezoidal	Plunging	Overshot Blade	No	Levallois concept	Calcilutite
A3-1-1	970	Capriolo	1	A3	No	Mesial	43.61	21.29	3.43	2.04838	0	0	NA	0	0	NA	NA	No	No	No	No	NA	NA	0	3	NA	Unidirectional	0	0		Blade	No	No	Yes	Parallel	Symmetrical	Trapezoidal	NA	Levallois Blade	No		Calcilutite
C2-10-1	971	Capriolo	10	C2	No	Mesial	26.79	18.89	4.18	1.41821	0	0	NA	0	0	NA	NA	No	No	No	No	NA	NA	0	2	NA	Unidirectional	0	0		Blade	No	No	No	Skewed	Asymmetrical	Triangular	NA	Levallois Blade	No	usewear	Calcilutite
B5-7-3	972	Capriolo	7	B5	Yes	Whole	24.3	23.52	3.83	1.03316	0	0	70-80°	10.61	3.25	Non Facetted	Diffuse	No	No	No	Yes	Distal	Pebble	<50	1	Flakes	Crossed	17.75	19.18	0.925443	Flake	No	No	No	Skewed	Asymmetrical	Trapezoidal	Feathered	Predetermining Flake	No	Levallois concept	Calcilutite
A2-4-3	973	Capriolo	4	A2	No	Mesial	12.58	18.37	4.41	0.684812	0	0	NA	0	0	NA	NA	No	No	No	No	NA	NA	0	1	NA	Unidirectional	0	0		Flake	No	No	No	NA	NA	NA	NA	Flake	No		Calcilutite
B2-8-6	974	Capriolo	8	B2	Yes	Whole	41.29	22.66	8.12	1.82215	0	0	NA	6.4	1.96	Non Facetted	Absent	No	No	No	Yes	Lateral	Pebble	50	1	NA	Unidirectional	0	0		Flake	No	No	Yes	Parallel	Asymmetrical	Triangular	Feathered	Core-Edge Flake	No	Levallois concept; usewear	Calcilutite
A2-3-2	975	Capriolo	3	A2	No	Proximal + Mesial	65.76	44.54	18.91	1.47643	0	0	NA	14.27	4.94	Non Facetted	Marked	No	No	No	Yes	Dorsal	Fresh	100	0	NA	NA	0	0		Flake	No	No	Yes	NA	Symmetrical	Trapezoidal	NA	Cortical Flake	No		Calcilutite
A2-1-6	976	Capriolo	1	A2	Yes	Whole	39.37	36.54	11.65	1.07745	0	0	80-90°	16.05	6.74	Non Facetted	Diffuse	No	No	Yes	Yes	Dorsal	Pebble	>50	1	Blades	Crossed	0	0		Flake	No	No	Yes	NA	Asymmetrical	Trapezoidal	Plunging	Overshot Flake	No		Calcilutite
A2-2-12	977	Capriolo	2	A2	Yes	Proximal + Mesial	33.39	31.18	12.32	1.07088	0	0	60-70°	23.22	11.53	Non Facetted	Marked	No	No	No	Yes	Dorsal	Pebble	100	0	NA	NA	0	0		Flake	No	No	No	NA	Symmetrical	Round	NA	Cortical Flake	No		Calcilutite
B2-7-7	978	Capriolo	7	B2	Yes	Whole	27.95	42.68	9.6	0.654873	0	0	NA	0	0	NA	NA	No	No	No	Yes	Distal	Fresh	<50	2	Flakes	Unidirectional	17.8	22.63	0.786567	Flake	No	No	Yes	NA	Symmetrical	Triangular	Feathered	Cortical Flake	No		Calcilutite
B2-8-7	979	Capriolo	8	B2	Yes	Whole	34.44	34.44	34.05	1	0	0	70-80°	18.82	6.69	Non Facetted	Marked	No	No	Yes	Yes	Dorsal	Fresh	100	0	NA	NA	0	0		Flake	No	No	Yes	NA	Asymmetrical	Triangular	Abrupt	Cortical Flake	No		Calcilutite
C2-6-4	980	Capriolo	6	C2	Yes	Whole	37.68	27.58	12.46	1.36621	0	0	80-90°	14.74	7.94	Natural	Diffuse	No	No	No	No	Proximal	Pebble	<50	3	Flakes	Centripetal	0	0		Flake	No	No	Yes	NA	Symmetrical	Triangular	Feathered	Discoid Flake	Yes		Calcilutite
A4-4-7	981	Capriolo	4	A4	Yes	Whole	33	30.45	12.12	1.08374	0	0	60-70°	10.86	5.25	Non Facetted	Marked	No	No	Yes	Yes	Distal	Pebble	<50	2	NA	Unidirectional	0	0		Flake	No	No	Yes	NA	Asymmetrical	Triangular	Plunging	Discoid Flake	No		Calcilutite
B2-9-6	982	Capriolo	9	B2	Yes	Whole	32.31	32.3	14.79	1.00031	0	0	70-80°	20.81	12.53	Non Facetted	Diffuse	No	No	No	Yes	Lateral	Fresh	>50	1	NA	Unidirectional	0	0		Flake	No	No	No	NA	Asymmetrical	Triangular	Abrupt	Cortical Flake	No		Calcilutite
B4-12-1	983	Capriolo	12	B4	Yes	Whole	29.71	30.1	16.34	0.987043	0	0	60-70°	15.7	7.48	Non Facetted	Diffuse	No	No	No	Yes	Dorsal	Pebble	>50	1	NA	Unidirectional	0	0		Flake	No	No	No	NA	Asymmetrical	Trapezoidal	Plunging	Discoid Flake	No		Calcilutite
B3-5-1	984	Capriolo	5	B3	No	Proximal	16.06	22.1	7.68	0.726697	0	0	NA	0	0	Non Facetted	Marked	No	Yes	No	Yes	Dorsal	NA	>50	1	NA	NA	0	0		Flake	No	No	No	NA	NA	NA	NA	Flake	No		Calcilutite
A2-2-13	985	Capriolo	2	A2	No	Distal	21.31	22.32	5.39	0.954749	0	0	NA	0	0	NA	NA	No	No	No	No	NA	NA	0	0	NA	NA	0	0		Flake	No	No	No	NA	Asymmetrical	Triangular	Feathered	Flake	No		Calcilutite
A4-4-8	986	Capriolo	4	A4	Yes	Whole	32.95	38.66	11.51	0.852302	0	0	80-90°	8.5	3.67	Facetted	Diffuse	No	No	No	Yes	Distal	NA	<50	2	Flakes	Centripetal	0	0		Flake	No	No	Yes	NA	Asymmetrical	Triangular	Abrupt	Pseudo-Levallois point	No	Discoidal concept; usewear	Calcilutite
B2-7-8	987	Capriolo	7	B2	Yes	Whole	19.55	22.38	4.24	0.873548	0	0	70-80°	15	1.89	Non Facetted	Diffuse	No	No	Yes	Yes	Dorsal	NA	>50	0	NA	NA	0	0		Flake	No	No	Yes	NA	Asymmetrical	Trapezoidal	Feathered	Cortical Flake	No		Calcilutite
B1-1-9	988	Capriolo	1	B1	Yes	Whole	20.32	25.6	7.36	0.79375	0	0	60-70°	9.56	4.38	Non Facetted	Marked	No	No	Yes	Yes	Dorsal	NA	<50	3	NA	Centripetal	0	0		Flake	No	No	No	Skewed	Asymmetrical	Triangular	Feathered	Pseudo-Levallois point	No	Discoidal concept	Calcilutite
B2-8-8	989	Capriolo	8	B2	Yes	Whole	22.69	19.79	10.14	1.14654	0	0	60-70°	11.2	9.89	Natural	Diffuse	No	No	No	Yes	Proximal	NA	<50	1	NA	Crossed	0	0		Flake	No	No	No	Skewed	Asymmetrical	Triangular	Feathered	Pseudo-Levallois point	No	Discoidal concept;usewear	Calcilutite
A4-3-5	990	Capriolo	3	A4	Yes	Whole	26.11	24.64	7.73	1.05966	0	0	70-80°	11.2	5.75	Natural	Marked	Yes	No	Yes	Yes	Proximal	NA	<50	2	NA	Unidirectional	0	0		Flake	No	No	No	Skewed	Asymmetrical	Triangular	Feathered	Pseudo-Levallois point	No	Levallois concept; usewear	Calcilutite
A2-2-14	991	Capriolo	2	A2	Yes	Whole	23.69	17.83	5.24	1.32866	0	0	60-70°	4.61	3.37	Non Facetted	Marked	No	No	No	Yes	Dorsal	Pebble	<50	1	Flakes	Unidirectional	0	0		Flake	No	No	No	Skewed	Asymmetrical	Trapezoidal	Feathered	Core-Edge Flake	No		Calcilutite
A4-2-1	992	Capriolo	2	A4	Yes	Whole	25.56	16.83	5.56	1.51872	0	0	80-90°	5.35	4.19	Non Facetted	Diffuse	No	No	No	Yes	Lateral	Fresh	<50	1	NA	Unidirectional-Convergent	0	0		Flake	No	No	Yes	NA	Symmetrical	Trapezoidal	Abrupt	Predetermining Flake	No		Calcilutite
A3-3-1	993	Capriolo	3	A3	Yes	Whole	27.58	22.29	10.48	1.23733	0	0	60-70°	6.95	5.36	Non Facetted	Absent	Yes	No	No	No	NA	NA	0	2	NA	Crossed	0	0		Flake	No	No	No	Skewed	Asymmetrical	Triangular	Abrupt	Core-Edge Flake	No		Calcilutite
B2-7-9	994	Capriolo	7	B2	Yes	Whole	29.56	16.15	8.28	1.83034	0	0	NA	3.8	2.37	Non Facetted	Diffuse	No	No	No	No	Distal	Pebble	<50	1	NA	Unidirectional	0	0		Flake	No	No	Yes	Parallel	Asymmetrical	Triangular	Abrupt	Core-Edge Flake	No	usewear	Calcilutite
B2-7-10	995	Capriolo	7	B2	No	Fragment	25.05	17.59	7.67	1.4241	0	0	NA	0	0	Non Facetted	Diffuse	No	No	No	Yes	Distal	Pebble	<50	2	Flakes	Unidirectional	0	0		Flake	No	No	Yes	NA	NA	NA	Feathered	Overshot Flake	No		Calcilutite
A2-2-15	996	Capriolo	2	A2	No	Proximal + Mesial	32.23	21.58	9.95	1.49351	0	0	60-70°	7.84	1.49	Non Facetted	Absent	Yes	No	No	Yes	Lateral	Pebble	<50	3	NA	Centripetal	0	0		Flake	No	No	Yes	Parallel	Symmetrical	Triangular	NA	Core-Edge Flake	No	Discoidal concept	Calcilutite
B1-1-10	997	Capriolo	1	B1	Yes	Whole	23.46	15.25	6.26	1.53836	0	0	60-70°	5.27	1.04	Non Facetted	Marked	No	No	No	Yes	Dorsal	Pebble	<50	2	NA	Unidirectional	0	0		Flake	No	No	Yes	NA	Asymmetrical	Triangular	Feathered	Predetermining Flake	No		Calcilutite
B2-8-9	998	Capriolo	8	B2	Yes	Whole	24.76	14.77	5.95	1.67637	0	0	70-80°	9.81	4.7	Non Facetted	Diffuse	No	No	No	No	NA	NA	0	1	NA	Unidirectional	0	0		Flake	No	No	Yes	Parallel	Asymmetrical	Triangular	Plunging	Core-Edge Flake	No		Calcilutite
A4-5-2	999	Capriolo	5	A4	Yes	Whole	26.59	17.9	4.92	1.48547	0	0	80-90°	7.12	3.01	Facetted	Diffuse	No	No	No	No	NA	NA	0	1	NA	Unidirectional	0	0		Flake	No	No	Yes	Convergent	Symmetrical	Triangular	Feathered	Levallois Recurrent Flake	No	usewear	Calcilutite
C2-6-5	1000	Capriolo	6	C2	Yes	Whole	40.87	22.46	8.2	1.81968	0	0	70-80°	7.07	4.44	Non Facetted	Diffuse	No	No	No	Yes	Dorsal	Pebble	>50	1	NA	Crossed	0	0		Flake	No	No	Yes	Parallel	Asymmetrical	Trapezoidal	Feathered	Core-Edge Flake	No		Calcilutite
B1-1-11	1001	Capriolo	1	B1	Yes	Fragment	33.07	20.01	5.41	1.65267	0	0	80-90°	4	2.87	Non Facetted	Marked	No	No	Yes	Yes	Lateral	Pebble	<50	1	NA	Unidirectional	0	0		Flake	No	No	No	Skewed	Asymmetrical	Trapezoidal	Plunging	Core-Edge Flake	No		Calcilutite
A2-1-7	1002	Capriolo	1	A2	Yes	Whole	43.54	17.86	6.64	2.43785	0	0	80-90°	4.92	2.65	Natural	Absent	No	Yes	Yes	Yes	Lateral	Pebble	50	1	NA	Unidirectional	0	0		Blade	No	No	No	Skewed	Asymmetrical	Triangular	Abrupt	Core-Edge Flake	Yes		Calcilutite
C2-9-1	1003	Capriolo	9	C2	Yes	Whole	42.37	20.79	5.18	2.038	0	0	80-90°	10.32	5.16	Facetted	Marked	No	No	No	No	NA	NA	0	2	NA	Unidirectional	0	0		Blade	No	No	Yes	Convergent	Asymmetrical	Triangular	Feathered	Core-Edge Flake	Yes		Calcilutite
B2-7-11	1004	Capriolo	7	B2	Yes	Whole	32.36	14.68	6.93	2.20436	0	0	70-80°	4.97	5.03	Non Facetted	Diffuse	No	No	No	No	NA	NA	0	1	NA	Crossed	0	0		Blade	No	No	Yes	Parallel	Symmetrical	Triangular	Feathered	Core-Edge Flake	No		Calcilutite
A3-5-5	1005	Capriolo	5	A3	Yes	Whole	50.85	26.14	5.89	1.94529	0	0	80-90°	15.8	6.08	Facetted	Diffuse	No	No	No	No	NA	NA	0	2	Blades	Unidirectional	0	0		Blade	No	No	Yes	Convergent	Symmetrical	Triangular	Feathered	Levallois Blade	No	usewear	Calcilutite
C2-10-2	1006	Capriolo	10	C2	Yes	Whole	50.25	18.79	5.88	2.67429	0	0	80-90°	8.92	4.58	Non Facetted	Diffuse	Yes	No	Yes	No	NA	NA	0	3	Blades	Unidirectional	0	0		Blade	No	No	Yes	Convergent	Symmetrical	Trapezoidal	Feathered	Levallois Blade	Yes		Calcilutite
TOZZI B2	1007	Capriolo	B2	-	Yes	Whole	45.58	23.14	5	1.96975	0	0	70-80°	17.76	4.59	Facetted	Marked	No	No	Yes	No	NA	NA	0	2	NA	Unidirectional	0	0		Blade	No	No	Yes	Convergent	Symmetrical	Trapezoidal	Abrupt	Levallois point	No		Calcilutite
B3-12-2	1008	Capriolo	12	B3	Yes	Whole	46.11	29.61	5.29	1.55724	0	0	80-90°	32.79	7.96	Facetted	Marked	Yes	No	Yes	No	NA	NA	0	3	Flakes	Unidirectional-Convergent	32.69	15.45	2.11586	Flake	No	No	Yes	Convergent	Asymmetrical	Trapezoidal	Feathered	Levallois point	Yes		Calcilutite
B4-11-4	1009	Capriolo	11	B4	No	Proximal + Mesial	52.3	25.01	6.17	2.09116	0	0	60-70°	16.83	6.13	Facetted	Marked	No	No	Yes	No	NA	NA	0	2	NA	Unidirectional	0	0		Blade	No	Yes	Yes	Parallel	Asymmetrical	Triangular	NA	Levallois Blade	Yes	same sequence as B3-12-2	Calcilutite
B2-13-1	1010	Capriolo	13	B2	Yes	Whole	60.42	23.09	5.26	2.61672	0	0	80-90°	16.32	6.21	Facetted (Dihedral)	Diffuse	Yes	No	Yes	No	NA	NA	0	3	Blades	Unidirectional	0	0		Blade	No	No	Yes	Convergent	Asymmetrical	Trapezoidal	Feathered	Levallois Blade	No		Calcilutite
Tozzi B2-2	1011	Capriolo	B2	-	Yes	Whole	65.62	19.27	5.58	3.40529	0	0	80-90°	14.96	5.48	Non Facetted	Diffuse	No	No	No	No	NA	NA	0	2	NA	Unidirectional	0	0		Blade	No	No	Yes	Parallel	Symmetrical	Triangular	Feathered	Levallois Blade	No		Calcilutite
C1-1-3	1012	Capriolo	1	C1	Yes	Whole	36.64	39.98	11.73	0.916458	0	0	60-70°	17.16	6.87	Non Facetted	Marked	No	No	No	Yes	Distal	Pebble	<50	7	Flakes	Centripetal	0	0		Flake	No	No	Yes	NA	Asymmetrical	Trapezoidal	Feathered	Discoid Flake	No	usewear	Calcilutite
C2-10-3	1013	Capriolo	10	C2	Yes	Whole	50.05	24.62	6.1	2.0329	0	0	60-70°	10.08	3.22	Non Facetted	Diffuse	No	No	Yes	Yes	Dorsal	Fresh	>50	1	NA	Crossed	0	0		Blade	No	No	No	Skewed	Asymmetrical	Triangular	Feathered	Core-Edge Flake	Yes		Calcilutite
Tozzi-B3	1014	Capriolo	B3	-	Yes	Whole	40.49	22.18	5.15	1.82552	0	0	80-90°	26.67	4.95	Facetted	Diffuse	No	No	No	No	NA	NA	0	4	NA	Unidirectional-Convergent	0	0		Flake	No	No	Yes	Convergent	Symmetrical	Trapezoidal	Feathered	Levallois point	No		Calcilutite
B2-8-10	1015	Capriolo	8	B2	No	Proximal	30.25	34.53	8.82	0.87605	0	0	70-80°	0	7.77	Non Facetted	Marked	No	Yes	No	No	NA	NA	0	2	NA	Centripetal	0	0		Flake	No	No	No	NA	Symmetrical	Trapezoidal	NA	Flake	No		Calcilutite
B2-10-2	1016	Capriolo	10	B2	Yes	Whole	34.4	26.81	4.06	1.2831	0	0	70-80°	18.13	3.32	Facetted (Dihedral)	Marked	No	No	Yes	Yes	Distal	NA	<50	3	NA	Unidirectional	0	0		Flake	No	No	Yes	Parallel	Symmetrical	Trapezoidal	Abrupt	Levallois Recurrent Flake	No		Calcilutite
C2-9-2	1017	Capriolo	9	C2	No	Proximal + Mesial	31.04	33.28	4.07	0.932692	0	0	80-90°	19.12	3.37	Facetted	Marked	Yes	No	Yes	No	NA	NA	0	2	NA	Centripetal	0	0		Flake	No	No	Yes	NA	Symmetrical	Trapezoidal	NA	Levallois Recurrent Flake	No		Calcilutite
B4-7-1	1018	Capriolo	7	B4	Yes	Whole	29.18	19.07	5.03	1.53015	0	0	<60°	3.87	3.87	Non Facetted	Diffuse	Yes	No	No	No	NA	NA	0	4	NA	Unidirectional-Convergent	0	0		Flake	No	No	Yes	Convergent	Symmetrical	Trapezoidal	Feathered	Levallois point	No		Calcilutite
C2-5-3	1019	Capriolo	5	C2	Yes	Whole	32.36	24.02	5.88	1.34721	0	0	80-90°	5.36	2.24	Non Facetted	Diffuse	No	No	No	Yes	Distal	Pebble	<50	2	NA	Unidirectional	0	0		Flake	No	No	No	Skewed	Asymmetrical	Triangular	Abrupt	Overshot Flake	Yes	Levallois concept	Calcilutite
C2-5-4	1020	Capriolo	5	C2	Yes	Whole	23.7	19.28	4.07	1.22925	0	0	60-70°	10.7	5.52	Non Facetted	Diffuse	No	No	No	No	NA	NA	0	2	NA	Unidirectional	0	0		Flake	No	No	Yes	NA	Asymmetrical	Triangular	Hinged	Discoid Flake	No		Calcilutite
B3-8-2	1021	Capriolo	8	B3	Yes	Whole	24.47	3.63	0	6.74105	0	0	70-80°	7.81	3.87	Non Facetted	Diffuse	Yes	No	No	No	NA	NA	0	3	NA	Unidirectional	0	0		Flake	No	No	Yes	Parallel	Symmetrical	Triangular	Abrupt	Levallois Recurrent Flake	No	Usewear	Calcilutite
C1-5-1	1022	Capriolo	5	C1	Yes	Whole	23.34	20.42	3.76	1.143	0	0	60-70°	7.57	2.92	Facetted (Dihedral)	Marked	No	No	No	Yes	Dorsal	Pebble	50	1	Flakes	Unidirectional	0	0		Flake	No	No	Yes	NA	Symmetrical	Trapezoidal	Plunging	Cortical Flake	No		Calcilutite
B2-8-11	1023	Capriolo	8	B2	Yes	Whole	33.95	19.05	5.66	1.78215	0	0	60-70°	18.78	5.08	Facetted	Diffuse	No	No	No	Yes	Lateral	NA	<50	2	Flakes	Unidirectional	0	0		Flake	No	No	Yes	Convergent	Symmetrical	Trapezoidal	Hinged	Core-Edge Flake	No		Calcarenite
B2-7-12	1024	Capriolo	7	B2	Yes	Whole	27.91	27	6.93	1.0337	0	0	60-70°	22.03	6.09	Facetted (Dihedral)	Marked	No	No	No	No	NA	NA	0	1	Flakes	Unidirectional	0	0		Flake	No	No	Yes	NA	Symmetrical	Flat	Hinged	Discoid Flake	No		Calcilutite
B2-12-3	1025	Capriolo	12	B2	No	Fragment	24.01	16.66	4.3	1.44118	0	0	80-90°	15.83	4.84	Non Facetted	Marked	Yes	No	No	No	NA	NA	0	2	NA	Unidirectional	0	0		Flake	No	No	Yes	NA	NA	NA	Feathered	Levallois Recurrent Flake	No		Calcilutite
A3-6-2	1026	Capriolo	6	A3	No	Proximal + Mesial	30.46	30.45	7.06	1.00033	0	0	80-90°	15.01	6.34	Facetted (Dihedral)	Marked	Yes	No	Yes	No	NA	NA	0	3	NA	Centripetal	0	0		Flake	No	No	No	Skewed	Asymmetrical	Trapezoidal	NA	Levallois Recurrent Flake	No	usewear	Calcilutite
B2-12-4	1027	Capriolo	12	B2	No	Proximal	22.04	24.55	4.05	0.89776	0	0	80-90°	8.91	2.93	Non Facetted	Diffuse	Yes	No	No	No	NA	NA	0	2	NA	Crossed	0	0		Flake	No	No	No	Skewed	Asymmetrical	Trapezoidal	NA	Levallois Recurrent Flake	No		Calcilutite
B2-10-3	1028	Capriolo	10	B2	No	Fragment	20.12	2.2	0	9.14545	0	0	80-90°	8.85	3.15	Non Facetted	Diffuse	Yes	No	No	No	NA	NA	0	0	NA	NA	0	0		Flake	No	No	No	NA	NA	NA	NA	Flake	No		Calcilutite
B3-8-3	1029	Capriolo	8	B3	Yes	Whole	30.55	14.62	5.19	2.0896	0	0	80-90°	4.01	1.22	Non Facetted	Diffuse	Yes	No	Yes	Yes	Lateral	NA	50	1	NA	Unidirectional	0	0		Blade	No	No	Yes	Parallel	Symmetrical	Triangular	Abrupt	Overshot Flake	No	Levallois concept	Calcilutite
A2-2-16	1030	Capriolo	2	A2	Yes	Whole	22.03	13.83	2.72	1.59291	0	0	70-80°	0	0	Non Facetted	NA	Yes	No	Yes	No	NA	NA	0	1	NA	Unidirectional	0	0		Flake	No	No	Yes	NA	Asymmetrical	Triangular	Feathered	Flake	No		Calcilutite
A2-1-8	1031	Capriolo	1	A2	Yes	Whole	20.46	14.81	4.36	1.3815	0	0	70-80°	5.44	1.97	Non Facetted	Diffuse	Yes	No	Yes	Yes	Lateral	NA	50	3	NA	Unidirectional	0	0		Flake	No	No	Yes	NA	Asymmetrical	Trapezoidal	Feathered	Flake	No		Calcilutite
A1-2-5	1032	Capriolo	2	A1	No	Proximal	23.51	29.33	5.34	0.801568	0	0	80-90°	25.12	3.56	Facetted	Marked	No	No	No	No	NA	NA	0	1	NA	Unidirectional	0	0		Flake	No	No	Yes	NA	Symmetrical	Trapezoidal	NA	Levallois Recurrent Flake	No		Calcilutite
B3-11-3	1033	Capriolo	11	B3	No	Whole	23.07	25.76	7.69	0.895575	0	0	80-90°	6.61	5.72	Facetted (Dihedral)	Diffuse	Yes	No	Yes	No	NA	NA	0	1	NA	Unidirectional	0	0		Flake	No	No	No	Skewed	Asymmetrical	Trapezoidal	NA	Levallois Recurrent Flake	No	usewear	Calcilutite
C4-8-1	1034	Capriolo	8	C4	No	Distal	11.52	22.32	3.2	0.516129	0	0	NA	0	0	NA	NA	No	No	No	No	NA	NA	0	2	NA	Centripetal	0	0		Flake	No	No	No	NA	NA	NA	Feathered	Flake	No	usewear	Calcilutite
B2-11-2	1035	Capriolo	11	B2	Yes	Proximal + Mesial	24.54	16.11	3.23	1.52328	0	0	70-80°	13.38	2.94	Facetted	Marked	No	No	Yes	No	NA	NA	0	2	NA	Unidirectional	0	0		Blade	No	No	Yes	NA	Symmetrical	Triangular	NA	Levallois Recurrent Flake	No		Calcilutite
B2-12-5	1036	Capriolo	12	B2	Yes	Fragment	23.88	12.33	2.63	1.93674	0	0	80-90°	5.55	2.08	Non Facetted	Diffuse	No	No	No	No	NA	NA	0	3	NA	Unidirectional	0	0		Flake	No	No	Yes	NA	NA	NA	NA	Levallois Recurrent Flake	No		Calcilutite
A2-1-9	1037	Capriolo	1	A2	Yes	Whole	26.64	22.42	4.85	1.18822	0	0	70-80°	11.92	3.32	Facetted (Dihedral)	Diffuse	Yes	No	Yes	No	NA	NA	0	2	NA	Unidirectional	0	0		Flake	No	No	Yes	NA	Asymmetrical	Trapezoidal	Feathered	Levallois Recurrent Flake	No	usewear	Calcilutite
C3-9-3	1038	Capriolo	9	C3	Yes	Whole	68.13	21.88	10.32	3.1138	3.06	4.49141	80-90°	14.15	4.12	Facetted (Dihedral)	Diffuse	Yes	No	Yes	Yes	Dorsal	Pebble	50	1	NA	Unidirectional	0	0		Blade	No	No	No	Parallel	Asymmetrical	Trapezoidal	Plunging	Laminar Asymmetrical	No	usewear	Calcilutite
A3-4-2	1039	Capriolo	4	A3	Yes	Whole	25.46	39	7.95	0.652821	0	0	70-80°	32.15	6.55	Non Facetted	Diffuse	No	No	No	Yes	Distal	NA	<50	1	Flakes	Unidirectional	18.96	31.2	0.607692	Flake	No	No	Yes	NA	Symmetrical	Trapezoidal	Hinged	Flake	No		Calcarenite
A4-3-6	1040	Capriolo	3	A4	Yes	Whole	23.27	20.82	4.75	1.11768	0	0	<60°	13.25	8.47	Non Facetted	Diffuse	No	No	No	Yes	Dorsal	Fresh	>50	2	NA	Unidirectional	0	0		Flake	No	No	Yes	NA	Symmetrical	Trapezoidal	Feathered	Cortical Flake	No		Calcilutite
B2-7-13	1041	Capriolo	7	B2	Yes	Whole	34.01	34.36	9.78	0.989814	0	0	60-70°	2.98	1.94	Non Facetted	Diffuse	No	No	No	No	NA	NA	0	5	Flakes	Centripetal	21.9	16.07	1.36279	Flake	No	No	Yes	NA	Symmetrical	Triangular	Feathered	Discoid Flake	No		Calcilutite
B3-13-3	1042	Capriolo	13	B3	Yes	Whole	16.66	14.53	1.51	1.14659	0	0	70-80°	12.4	1.27	Facetted	Marked	No	No	No	No	NA	NA	0	1	Flakes	Unidirectional	0	0		Flake	No	No	Yes	NA	Symmetrical	Trapezoidal	Feathered	Levallois Recurrent Flake	No		Calcilutite
A2-1-10	1043	Capriolo	1	A2	No	Fragment	26.91	16.2	5.68	1.66111	0	0	NA	0	0	NA	NA	No	No	No	No	NA	NA	0	0	NA	NA	0	0		Fragment	No	No	No	NA	NA	NA	NA	Fragment	No		Calcilutite
A4-4-9	1044	Capriolo	4	A4	No	Fragment	23.07	12.62	3.58	1.82805	0	0	70-80°	11.39	5.21	Non Facetted	Marked	No	No	Yes	No	NA	NA	0	1	NA	Unidirectional	0	0		Flake	No	No	No	NA	NA	NA	NA	Flake	No		Calcilutite
B2-12-6	1045	Capriolo	12	B2	No	Distal	18.56	7.81	3.07	2.37644	0	0	NA	0	0	NA	NA	No	No	No	No	NA	NA	0	2	NA	Unidirectional	0	0		Flake	No	No	Yes	NA	Asymmetrical	Triangular	NA	Flake	No	usewear	Calcilutite
B3-12-3	1046	Capriolo	12	B3	No	Distal	13.17	13.94	3.94	0.944763	0	0	NA	0	0	NA	NA	No	No	No	No	NA	NA	0	2	NA	Unidirectional	0	0		Flake	No	No	No	NA	Symmetrical	Triangular	Feathered	Flake	No		Calcilutite
B3-13-4	1047	Capriolo	13	B3	No	Mesial	11.16	9.9	1.88	1.12727	0	0	NA	0	0	NA	NA	No	No	No	No	NA	NA	0	2	NA	Unidirectional	0	0		Flake	No	No	No	NA	Asymmetrical	Triangular	NA	Flake	No		Calcilutite
C1-5-2	1048	Capriolo	5	C1	Yes	Whole	32.36	26.68	12.59	1.21289	0	0	70-80°	17.38	6.87	Non Facetted	Diffuse	Yes	No	Yes	No	NA	NA	0	2	NA	Centripetal	0	0		Flake	No	No	Yes	NA	Asymmetrical	Triangular	Abrupt	Discoid Flake	No		Calcilutite
B2-9-7	1049	Capriolo	9	B2	Yes	Whole	27.18	18.66	4.75	1.45659	0	0	<60°	10.16	5.95	Non Facetted	Diffuse	No	No	Yes	Yes	Dorsal	Fresh	50	1	NA	Crossed	0	0		Flake	No	No	No	Skewed	Asymmetrical	Trapezoidal	Hinged	Core-Edge Flake	No		Calcilutite
B3-7-2	1050	Capriolo	7	B3	No	Fragment	31.1	20.29	7.12	1.53277	0	0	NA	0	0	NA	NA	No	No	No	Yes	Lateral	Pebble	50	1	NA	Crossed	0	0		Flake	No	No	No	NA	NA	NA	NA	Cortical Flake	No		Calcilutite
B1-1-12	1051	Capriolo	1	B1	Yes	Whole	32.2	20.94	6.25	1.53773	0	0	80-90°	7.09	2.88	Non Facetted	Marked	No	Yes	No	Yes	Dorsal	Pebble	100	0	NA	NA	0	0		Flake	No	No	No	NA	Asymmetrical	Semicircular	Abrupt	Cortical Flake	No		Calcilutite
B2-7-14	1052	Capriolo	7	B2	Yes	Whole	33.05	24.2	10.56	1.3657	0	0	70-80°	14.99	4.27	Non Facetted	Marked	No	No	Yes	Yes	Dorsal	Pebble	>50	1	NA	Crossed	0	0		Flake	No	No	No	Skewed	Asymmetrical	Trapezoidal	Feathered	Core-Edge Flake	No	usewear	Calcilutite
A4-3-7	1053	Capriolo	3	A4	Yes	Whole	26.85	23.31	11.98	1.15187	0	0	70-80°	13.24	4.96	Non Facetted	Marked	No	No	No	Yes	Distal	Pebble	<50	3	Flakes	Centripetal	21.75	18.04	1.20565	Flake	No	No	Yes	NA	Asymmetrical	Triangular	Abrupt	Overshot Flake	No	Discoidal concept; usewear	Calcilutite
B2-8-12	1054	Capriolo	8	B2	Yes	Whole	23.19	23.73	12.63	0.977244	0	0	60-70°	5.82	7.72	Non Facetted	Marked	No	No	No	No	NA	NA	0	2	NA	Crossed	0	0		Flake	No	No	No	Skewed	Asymmetrical	Trapezoidal	Hinged	Pseudo-Levallois point	No	usewear	Calcilutite
B2-7-15	1055	Capriolo	7	B2	Yes	Whole	23.03	23.22	5.26	0.991817	0	0	60-70°	14.27	7.89	Non Facetted	Marked	No	No	No	No	NA	NA	0	3	NA	Unidirectional	0	0		Flake	No	No	Yes	NA	Asymmetrical	Trapezoidal	Hinged	Discoid Flake	No	usewear	Calcilutite
B2-10-4	1056	Capriolo	10	B2	Yes	Whole	58.29	35.66	4.96	1.6346	0	0	80-90°	26.28	7.52	Facetted	Marked	Yes	No	No	No	NA	NA	0	3	Blades	Unidirectional	0	0		Flake	No	No	Yes	Parallel	Symmetrical	Trapezoidal	Feathered	Levallois Recurrent Flake	Yes		Calcilutite
C4-9-3	1057	Capriolo	9	C4	Yes	Whole	55.37	24.02	5.96	2.30516	1.68	3.03413	80-90°	9.32	3.18	Non Facetted	Absent	Yes	No	Yes	No	NA	NA	0	4	NA	Unidirectional-Convergent	0	0		Blade	No	No	Yes	Convergent	Symmetrical	Triangular	Feathered	Levallois Blade	No	usewear	Calcilutite
B3-7-3	1058	Capriolo	7	B3	Yes	Whole	38.29	23.79	7.83	1.6095	0	0	80-90°	0	0	Non Facetted	Marked	No	No	No	No	NA	NA	0	2	Blades	Unidirectional	0	0		Flake	No	No	Yes	Parallel	Asymmetrical	Trapezoidal	Hinged	Core-Edge Flake	No	usewear	Calcilutite
B3-12-4	1059	Capriolo	12	B3	Yes	Whole	59.12	23.48	7.24	2.51789	4.96	8.38972	80-90°	19.11	4.4	Facetted	Diffuse	Yes	No	Yes	No	NA	NA	0	3	Blades	Unidirectional-Convergent	0	0		Blade	Yes	No	Yes	Convergent	Symmetrical	Triangular	Feathered	Levallois Blade	Yes		Calcilutite
B2-7-16	1060	Capriolo	7	B2	Yes	Whole	28.62	20.92	10.69	1.36807	0	0	60-70°	6.42	3.73	Non Facetted	Diffuse	Yes	No	Yes	No	NA	NA	0	2	Flakes	Crossed	0	0		Flake	No	No	No	Skewed	Asymmetrical	Triangular	Feathered	Pseudo-Levallois point	Yes		Calcilutite
A2-2-17	1061	Capriolo	2	A2	Yes	Whole	45.49	33.32	7.36	1.36525	0	0	80-90°	11.94	8.64	Non Facetted	Marked	Yes	Yes	No	Yes	Lateral	Pebble	<50	3	NA	Unidirectional	0	0		Flake	No	No	Yes	NA	Asymmetrical	Trapezoidal	Feathered	Levallois Recurrent Flake	No	usewear	Calcilutite
B2-7-17	1062	Capriolo	7	B2	Yes	Whole	48.14	19.14	7.17	2.51515	0	0	80-90°	16.56	5.28	Facetted	Diffuse	No	Yes	Yes	No	NA	NA	0	3	NA	Unidirectional-Convergent	0	0		Blade	No	No	Yes	Convergent	Asymmetrical	Trapezoidal	Feathered	Levallois Blade	Yes		Calcilutite
A4-5-3	1063	Capriolo	5	A4	No	Distal	18.21	28.23	5.37	0.645058	0	0	NA	0	0	NA	NA	No	No	No	Yes	Dorsal	Pebble	>50	1	NA	Unidirectional	0	0		Flake	No	No	Yes	NA	Asymmetrical	Triangular	Abrupt	Cortical Flake	Yes		Calcilutite
A3-5-6	1064	Capriolo	5	A3	No	Mesial + Distal	48.58	28.17	10.62	1.72453	0	0	NA	0	0	NA	NA	No	No	No	No	NA	NA	0	3	NA	Crossed	0	0		Flake	No	No	No	NA	Asymmetrical	Triangular	Feathered	Core-Edge Flake	No		Calcilutite
A3-6-3	1065	Capriolo	6	A3	No	Mesial + Distal	28	20.99	5.52	1.33397	0	0	NA	0	0	NA	NA	No	No	No	Yes	Lateral	Pebble	<50	2	NA	Unidirectional	0	0		Flake	No	No	Yes	NA	Symmetrical	Triangular	Feathered	Flake	No		Calcilutite
A2-1-11	1066	Capriolo	1	A2	Yes	Whole	28.31	20.15	6.14	1.40496	0	0	60-70°	0	0	Facetted (Dihedral)	Diffuse	Yes	No	No	No	NA	NA	0	0	NA	NA	0	0		Flake	No	No	No	NA	Asymmetrical	Triangular	Feathered	Core-Edge Flake	No	Kombewa	Calcilutite
A2-1-12	1067	Capriolo	1	A2	No	Distal	18.66	15.68	6.55	1.19005	0	0	NA	0	0	NA	NA	No	No	No	Yes	Dorsal	NA	100	0	NA	NA	0	0		Flake	No	No	No	NA	Asymmetrical	Triangular	Plunging	Cortical Flake	No		Calcilutite
B4-11-5	1068	Capriolo	11	B4	Yes	Whole	45.15	28.26	5.73	1.59766	0	0	70-80°	23.48	7.05	Non Facetted	Diffuse	No	No	No	Yes	Lateral	Pebble	<50	2	NA	Unidirectional	0	0		Flake	No	Yes	No	Skewed	Asymmetrical	Triangular	Abrupt	Core-Edge Flake	No	Levallois concept; usewear	Calcilutite
A2-1-13	1069	Capriolo	1	A2	Yes	Whole	34.91	30.27	8.21	1.15329	0	0	80-90°	22.04	9.4	Facetted (Dihedral)	Marked	No	No	No	No	NA	NA	0	1	Flakes	Unidirectional	0	0		Flake	No	No	No	NA	Asymmetrical	Triangular	Feathered	Levallois Recurrent Flake	No		Calcilutite
B2-7-18	1070	Capriolo	7	B2	Yes	Whole	25.79	17.93	5.75	1.43837	0	0	NA	18.67	6.25	Natural	Absent	No	No	No	Yes	Proximal	Pebble	<50	1	NA	Crossed	0	0		Flake	No	No	No	NA	Asymmetrical	Triangular	Feathered	Cortical Flake	No		Calcilutite
B2-9-8	1071	Capriolo	9	B2	No	Distal	26.22	14.76	6.58	1.77642	0	0	NA	0	0	NA	NA	No	No	No	No	NA	NA	0	2	NA	Unidirectional	0	0		Flake	No	No	No	Skewed	Asymmetrical	Triangular	Feathered	Predetermining Flake	No		Calcilutite
B3-7-4	1072	Capriolo	7	B3	Yes	Whole	28.91	13.73	5.57	2.10561	0	0	NA	2.44	1.96	Non Facetted	Diffuse	Yes	No	No	No	NA	NA	0	2	NA	Unidirectional	0	0		Blade	No	Yes	No	Parallel	Asymmetrical	Triangular	Abrupt	Core-Edge Flake	No		Calcilutite
B2-10-5	1073	Capriolo	10	B2	No	Proximal	19	18.58	4.02	1.0226	0	0	80-90°	15.28	3.53	Non Facetted	Marked	No	No	No	No	NA	NA	0	1	NA	Unidirectional	0	0		Flake	No	No	Yes	NA	Symmetrical	Trapezoidal	NA	Flake	No		Calcilutite
A3-2-1	1074	Capriolo	2	A3	Yes	Whole	26.39	12.76	4.06	2.06818	0	0	60-70°	6.79	3.61	Non Facetted	Diffuse	No	No	No	Yes	Distal	Pebble	<50	1	NA	Crossed	0	0		Flake	No	No	Yes	NA	Asymmetrical	Trapezoidal	Abrupt	Core-Edge Flake	No		Calcilutite
B2-7-19	1075	Capriolo	7	B2	Yes	Whole	14.94	11.89	6.87	1.25652	0	0	60-70°	3.32	2.78	Non Facetted	Marked	No	No	No	No	NA	NA	0	2	NA	Centripetal	0	0		Flake	No	No	Yes	NA	Asymmetrical	Trapezoidal	Feathered	Pseudo-Levallois point	No		Calcilutite
A3-3-2	1076	Capriolo	3	A3	Yes	Whole	16.49	19.72	11.27	0.836207	0	0	60-70°	9.52	3.04	Non Facetted	Diffuse	No	No	No	No	NA	NA	0	2	NA	Centripetal	0	0		Flake	No	No	No	NA	Asymmetrical	Triangular	Feathered	Pseudo-Levallois point	No	Discoidal concept; usewear	Calcilutite
B4-11-6	1077	Capriolo	11	B4	No	Proximal	17.3	17.53	6.98	0.98688	0	0	NA	3.6	2.6	Non Facetted	Marked	No	No	No	Yes	Lateral	Fresh	50	2	NA	Unidirectional	0	0		Flake	No	No	No	NA	Asymmetrical	Triangular	NA	Core-Edge Flake	No		Calcilutite
A2-3-3	1078	Capriolo	3	A2	Yes	Whole	17.15	16.96	8.41	1.0112	0	0	60-70°	10.64	5.27	Non Facetted	Absent	No	No	No	Yes	Dorsal	Pebble	<50	1	NA	Unidirectional	0	0		Flake	No	No	Yes	NA	Asymmetrical	Trapezoidal	Abrupt	Discoid Flake	No	usewear	Calcilutite
B2-9-9	1079	Capriolo	9	B2	No	Proximal	10.31	10.5	4.8	0.981905	0	0	NA	0	0	Non Facetted	NA	No	No	No	Yes	Lateral	NA	50	1	NA	Unidirectional	0	0		Flake	No	No	No	NA	Asymmetrical	Triangular	NA	Cortical Flake	No		Calcilutite
B2-8-13	1080	Capriolo	8	B2	Yes	Whole	19.67	20.33	4.56	0.967536	0	0	80-90°	7.72	2.63	Non Facetted	Marked	Yes	No	No	No	NA	NA	0	1	Flakes	Unidirectional	14.18	13.78	1.02903	Flake	No	No	Yes	NA	Asymmetrical	Trapezoidal	Feathered	Levallois Recurrent Flake	No		Calcilutite
C3-5-3	1081	Capriolo	5	C3	Yes	Whole	17.73	16.34	3.21	1.08507	0	0	NA	0	0	NA	NA	No	No	No	No	NA	NA	0	3	NA	Unidirectional	0	0		Flake	No	No	Yes	NA	Asymmetrical	Triangular	Hinged	Flake	No	usewear	Calcilutite
A2-2-18	1082	Capriolo	2	A2	Yes	Whole	23.49	16.15	6.48	1.45449	0	0	60-70°	15.18	3.65	Non Facetted	Diffuse	Yes	No	No	No	NA	NA	0	2	NA	Centripetal	0	0		Flake	No	No	Yes	NA	Symmetrical	Trapezoidal	Feathered	Discoid Flake	No	usewear	Calcilutite
B2-10-6	1083	Capriolo	10	B2	Yes	Whole	20.7	11.38	2.27	1.81898	0	0	70-80°	9.17	3.47	Non Facetted	Marked	No	No	No	No	NA	NA	0	3	NA	Unidirectional	0	0		Flake	No	No	Yes	NA	Symmetrical	Trapezoidal	Feathered	Levallois Recurrent Flake	No		Calcilutite
C2-10-4	1084	Capriolo	10	C2	Yes	Whole	19.14	10.79	6.92	1.77386	0	0	<60°	9.98	12.01	Non Facetted	Absent	Yes	No	No	No	NA	NA	0	3	NA	Crossed	0	0		Flake	No	No	No	NA	Symmetrical	Triangular	Plunging	Predetermining Flake	No		Calcilutite
A3-2-2	1085	Capriolo	2	A3	Yes	Whole	28.03	21.64	5.54	1.29529	0	0	60-70°	6.7	3.8	Non Facetted	Marked	No	No	No	No	NA	NA	0	3	Flakes	Centripetal	0	0		Flake	No	No	No	NA	Asymmetrical	Triangular	Abrupt	Core-Edge Flake	Yes	Levallois concept	Calcilutite
B4-12-2	1086	Capriolo	12	B4	Yes	Whole	63.82	23.84	5.35	2.67701	0	0	80-90°	19.17	8.41	Non Facetted	Marked	Yes	No	No	No	NA	NA	0	3	Blades	Unidirectional	0	0		Blade	No	No	Yes	Parallel	Symmetrical	Trapezoidal	Feathered	Levallois Blade	No	usewear	Calcilutite
B2-8-14	1087	Capriolo	8	B2	No	Proximal + Mesial	31.01	27.3	7.04	1.1359	0	0	60-70°	13.04	6.92	Non Facetted	Absent	No	No	No	Yes	Dorsal	NA	100	0	NA	NA	0	0		Flake	No	No	No	NA	Asymmetrical	Trapezoidal	NA	Cortical Flake	No		Calcilutite
C1-3-3	1088	Capriolo	3	C1	No	Distal	29.46	31.05	5.83	0.948792	0	0	NA	0	0	NA	NA	No	No	No	No	NA	NA	0	1	NA	Unidirectional	0	0		Flake	No	No	No	NA	Asymmetrical	Trapezoidal	Feathered	Flake	No		Calcilutite
A3-4-3	1089	Capriolo	4	A3	No	Fragment	28.92	19.79	5.29	1.46134	0	0	60-70°	6.08	6.48	Non Facetted	Absent	No	No	No	No	NA	NA	0	1	NA	Unidirectional	0	0		Flake	No	No	No	NA	NA	NA	NA	Flake	No		Calcilutite
B1-1-13	1090	Capriolo	1	B1	Yes	Whole	45.25	27.43	6.73	1.64965	0	0	70-80°	27.64	10.08	Facetted (Dihedral)	Diffuse	Yes	No	No	No	NA	NA	0	2	NA	Centripetal	0	0		Flake	No	No	Yes	Parallel	Symmetrical	Triangular	Feathered	Levallois Recurrent Flake	No	usewear	Calcilutite
B4-12-3	1091	Capriolo	12	B4	No	Proximal + Mesial	58.27	19.91	5.98	2.92667	0	0	70-80°	10.79	2.37	Facetted	Diffuse	No	No	No	No	NA	NA	0	2	NA	Unidirectional	0	0		Blade	No	Yes	Yes	Parallel	Asymmetrical	Triangular	NA	Blade	Yes		Calcilutite
B3-9-9	1092	Capriolo	9	B3	Yes	Whole	39.39	31.9	5.44	1.2348	0	0	80-90°	19.1	6.43	Facetted	Marked	Yes	No	Yes	No	NA	NA	0	2	Blades	Unidirectional	0	0		Flake	No	No	Yes	Convergent	Symmetrical	Triangular	NA	Levallois Recurrent Flake	Yes		Calcilutite
B2-10-7	1093	Capriolo	10	B2	No	Proximal + Mesial	46.74	30.53	6.33	1.53095	0	0	80-90°	15.81	7.42	Facetted	Diffuse	Yes	Yes	No	No	NA	NA	0	4	NA	Unidirectional-Crossed	0	0		Flake	No	No	Yes	Parallel	Symmetrical	Trapezoidal	NA	Levallois Recurrent Flake	Yes		Calcilutite
B2-9-10	1094	Capriolo	9	B2	No	Proximal + Mesial	42.02	21.83	5.45	1.92487	0	0	80-90°	15.94	4.29	Facetted (Dihedral)	Marked	Yes	No	No	No	NA	NA	0	3	Blades	Unidirectional	0	0		Blade	No	Yes	Yes	Parallel	Symmetrical	Trapezoidal	NA	Levallois Blade	No	usewear	Calcilutite
415	1095	Capriolo	14	D1	No	Proximal + Mesial	33.48	23.91	4.4	1.40025	0	0	80-90°	10.02	5.94	Non Facetted	Diffuse	No	No	No	No	NA	NA	0	2	Flakes	Unidirectional	0	0		Flake	No	No	Yes	NA	Symmetrical	Triangular	NA	Levallois Recurrent Flake	No	usewear	Calcilutite
C2-6-6	1096	Capriolo	6	C2	No	Fragment	29.85	15.59	15.63	1.91469	0	0	NA	0	0	NA	NA	No	No	No	No	NA	NA	0	0	NA	NA	0	0		Fragment	No	No	No	NA	NA	NA	NA	Fragment	No		Calcilutite
A2-2-19	1097	Capriolo	2	A2	No	Proximal	21.42	19.4	4.94	1.10412	0	0	70-80°	7.47	3.42	Non Facetted	Marked	No	No	No	No	NA	NA	0	0	NA	NA	0	0		Flake	No	No	No	NA	Symmetrical	Flat	NA	Flake	No		Calcilutite
B4-8-2	1098	Capriolo	8	B4	Yes	Whole	23.89	16.2	4.07	1.47469	0	0	80-90°	2.86	1.28	Non Facetted	Marked	No	No	No	No	NA	NA	0	2	Flakes	Crossed	10.99	7.66	1.43473	Flake	No	No	No	Parallel	Asymmetrical	Trapezoidal	Plunging	Core-Edge Flake	No	usewear	Calcilutite
A4-5-4	1099	Capriolo	5	A4	Yes	Whole	101.85	47.03	21.65	2.16564	0	0	70-80°	26.06	6.48	Non Facetted	Diffuse	No	No	No	Yes	Dorsal	Fresh	100	0	NA	NA	0	0		Blade	No	No	Yes	NA	Asymmetrical	Trapezoidal	Abrupt	Cortical Flake	No		Calcarenite
B2-7-20	1100	Capriolo	7	B2	Yes	Whole	50	35.3	8.07	1.41643	0	0	60-70°	19.44	8.08	Facetted (Dihedral)	Diffuse	No	No	No	Yes	Dorsal	Pebble	>50	1	NA	Unidirectional	0	0		Flake	No	No	Yes	NA	Asymmetrical	Triangular	NA	Cortical Flake	No		Calcarenite
B5-7-4	1101	Capriolo	7	B5	Yes	Whole	40.91	28	9.67	1.46107	0	0	70-80°	6.66	3.27	Non Facetted	Diffuse	No	Yes	No	Yes	Dorsal	Pebble	>50	2	M	Unidirectional	0	0		Flake	No	No	Yes	NA	Asymmetrical	Triangular	Feathered	Cortical Flake	No		Calcarenite
C2-7-1	1102	Capriolo	7	C2	Yes	Whole	35.86	21.88	12.51	1.63894	0	0	70-80°	6.72	2	Non Facetted	Diffuse	No	No	Yes	Yes	Lateral	Pebble	<50	2	Flakes	Centripetal	0	0		Flake	No	No	Yes	NA	Asymmetrical	Triangular	Abrupt	Discoid Flake	No		Calcarenite
B3-10-5	1103	Capriolo	10	B3	No	Mesial + Distal	45.64	23	10.82	1.98435	0	0	NA	0	0	NA	NA	No	No	No	No	Distal	NA	50	2	NA	Unidirectional	0	0		Blade	No	No	Yes	Parallel	Asymmetrical	Trapezoidal	Feathered	Overshot Flake	No	Levallois concept	Calcarenite
B2-7-21	1104	Capriolo	7	B2	Yes	Whole	24.73	29.92	8.48	0.826537	0	0	70-80°	10.49	2.66	Non Facetted	Diffuse	Yes	No	Yes	Yes	Dorsal	Pebble	>50	1	Flakes	Unidirectional	17.44	16.22	1.07522	Flake	No	No	Yes	NA	Asymmetrical	Trapezoidal	Feathered	Cortical Flake	No		Calcarenite
B4-5-1	1105	Capriolo	5	B4	Yes	Whole	25.36	25.16	9.69	1.00795	0	0	70-80°	15.69	4.08	Facetted (Dihedral)	Diffuse	No	No	No	Yes	Dorsal	NA	100	3	NA	Perpendicular	0	0		Flake	No	No	Yes	NA	Asymmetrical	Triangular	Abrupt	Cortical Flake	No		Calcarenite
A2-3-4	1106	Capriolo	3	A2	Yes	Whole	31.18	27.45	12.22	1.13588	0	0	<60°	10.28	5.86	Non Facetted	Diffuse	No	No	No	Yes	Lateral	Pebble	<50	2	Flakes	Crossed	0	0		Flake	No	No	Yes	NA	Asymmetrical	Triangular	Feathered	Core-Edge Flake	No	Discoidal concept	Calcarenite
B2-8-15	1107	Capriolo	8	B2	No	Distal	16.07	15.93	7.57	1.00879	0	0	NA	0	0	NA	NA	No	No	No	Yes	Distal	NA	>50	1	NA	Unidirectional	0	0		Flake	No	No	Yes	NA	Asymmetrical	Trapezoidal	Abrupt	Overshot Flake	No		Calcarenite
B2-8-16	1108	Capriolo	8	B2	No	Fragment	31	12.41	6.75	2.49799	0	0	NA	8.51	3.94	Facetted	Diffuse	Yes	No	No	Yes	Dorsal	NA	>50	1	NA	Unidirectional	0	0		Flake	No	No	No	NA	NA	NA	NA	Flake	No		Calcarenite
A2-4-5	1109	Capriolo	4	A2	No	Distal	22.94	28.42	7.21	0.807178	0	0	NA	0	0	NA	NA	No	No	No	Yes	Dorsal	NA	>50	1	NA	Unidirectional	0	0		Flake	No	No	No	NA	Asymmetrical	Triangular	Feathered	Cortical Flake	No	usewear	Calcarenite
B2-7-22	1110	Capriolo	7	B2	Yes	Whole	41.75	26.78	10.01	1.559	0	0	70-80°	10.17	4.19	Non Facetted	Marked	No	No	Yes	No	NA	NA	0	2	NA	Unidirectional	0	0		Flake	No	No	No	Skewed	Asymmetrical	Triangular	Feathered	Core-Edge Flake	No	Levallois concept	Calcarenite
C3-8-3	1111	Capriolo	8	C3	No	Proximal + Mesial	23.11	31.26	12.07	0.739283	0	0	<60°	15.64	8.67	Natural	Absent	No	No	No	Yes	Proximal	Pebble	<50	2	NA	Centripetal	0	0		Flake	No	No	No	Skewed	Asymmetrical	Triangular	Feathered	Pseudo-Levallois point	No	Discoidal concept	Calcarenite
B1-1-14	1112	Capriolo	1	B1	Yes	Whole	18.43	23.37	9.95	0.788618	0	0	NA	0	0	NA	Diffuse	No	No	No	No	Lateral	Pebble	<50	2	NA	Crossed	0	0		Flake	No	No	No	Skewed	Asymmetrical	Triangular	Feathered	Core-Edge Flake	No	Discoidal concept	Calcarenite
C1-2-2	1113	Capriolo	2	C1	Yes	Whole	26.95	23.05	5	1.1692	0	0	60-70°	3.61	6.1	Non Facetted	Marked	No	No	No	No	NA	NA	0	1	NA	Crossed	0	0		Flake	No	No	No	Skewed	Asymmetrical	Triangular	Feathered	Discoid Flake	No		Calcarenite
A4-4-10	1114	Capriolo	4	A4	Yes	Whole	36.3	28.08	9.38	1.29274	0	0	70-80°	18.98	6.72	Facetted (Dihedral)	Absent	No	No	No	Yes	Lateral	NA	50	1	NA	Unidirectional	0	0		Flake	No	No	No	Skewed	Asymmetrical	Triangular	Abrupt	Core-Edge Flake	No	usewear	Calcarenite
C2-5-5	1115	Capriolo	5	C2	Yes	Whole	32.33	19.49	6.47	1.6588	0	0	80-90°	6.79	1.47	Non Facetted	Marked	No	No	Yes	No	NA	NA	0	3	NA	Unidirectional and perpendicular	0	0		Flake	No	No	Yes	NA	Asymmetrical	Triangular	Abrupt	Core-Edge Flake	No	Levallois concept	Calcarenite
B2-8-17	1116	Capriolo	8	B2	Yes	Whole	28.34	20.92	7.11	1.35468	0	0	70-80°	6.75	3.2	Non Facetted	Diffuse	No	No	No	No	NA	NA	0	2	Flakes	Centripetal	0	0		Flake	No	No	Yes	NA	Asymmetrical	Triangular	Abrupt	Core-Edge Flake	No	Discoid concept	Calcarenite
A3-3-3	1117	Capriolo	3	A3	Yes	Whole	27.78	24.71	8.87	1.12424	0	0	60-70°	12.03	2.67	Non Facetted	Absent	No	No	No	Yes	Dorsal	NA	>50	1	NA	Unidirectional	0	0		Flake	No	No	No	NA	Asymmetrical	Triangular	Feathered	Cortical Flake	No		Calcarenite
B4-5-2	1118	Capriolo	5	B4	Yes	Whole	29.8	29.06	10.79	1.02546	0	0	60-70°	5.83	3.62	Non Facetted	Diffuse	No	No	Yes	Yes	Dorsal	NA	<50	2	NA	Centripetal	0	0		Flake	No	No	No	Skewed	Asymmetrical	Trapezoidal	Feathered	Core-Edge Flake	No	Discoidal concept	Calcarenite
C3-4-1	1119	Capriolo	4	C3	Yes	Whole	19.83	21.5	7.49	0.922326	0	0	60-70°	6.84	3.43	Non Facetted	Marked	No	No	Yes	No	NA	NA	0	2	Flakes	Centripetal	0	0		Flake	No	No	No	NA	Asymmetrical	Triangular	Feathered	Pseudo-Levallois point	No	Diiscoidal concept	Calcarenite
A2-3-5	1120	Capriolo	3	A2	Yes	Whole	48.31	22.5	5.28	2.14711	0	0	80-90°	13.76	4.21	Non Facetted	Marked	No	No	No	No	NA	NA	0	2	Blades	Unidirectional	0	0		Blade	No	No	Yes	Parallel	Asymmetrical	Trapezoidal	Feathered	Levallois Blade	No		Calcilutite
C4-6-1	1121	Capriolo	6	C4	Yes	Whole	58.73	41.86	12.15	1.40301	0	0	80-90°	19.08	6.27	Non Facetted	Diffuse	No	Yes	No	No	NA	NA	0	3	Flakes	Centripetal	35.66	36.65	0.972988	Flake	No	No	Yes	NA	Asymmetrical	Triangular	Feathered	Core-Edge Flake	No	Levallois concept	Calcarenite
B2-7-23	1122	Capriolo	7	B2	Yes	Whole	43.61	47.29	10.92	0.922182	0	0	70-80°	16.93	9.27	Facetted (Dihedral)	Marked	No	No	No	No	NA	NA	0	2	Flakes	Centripetal	0	0		Flake	No	No	No	Skewed	Asymmetrical	Trapezoidal	Feathered	Pseudo-Levallois point	No	Levallois concept	Calcarenite
B2-8-18	1123	Capriolo	8	B2	Yes	Whole	47.99	38.78	18.63	1.23749	0	0	70-80°	23.89	9.13	Non Facetted	Marked	No	No	No	Yes	Lateral	Fresh	<50	1	NA	Unidirectional	0	0		Flake	No	No	No	Skewed	Asymmetrical	Triangular	Feathered	Core-Edge Flake	Yes	Levallois concept	Calcarenite
C2-6-7	1124	Capriolo	6	C2	Yes	Whole	52.83	41.69	9.71	1.26721	0	0	70-80°	26.12	9.52	Non Facetted	Marked	Yes	Yes	No	No	NA	NA	0	2	NA	Unidirectional	0	0		Flake	No	No	Yes	NA	Symmetrical	Triangular	Feathered	Levallois Recurrent Flake	No	usewear	Calcarenite
B3-9-10	1125	Capriolo	9	B3	Yes	Whole	47.21	34.49	12.4	1.3688	0	0	70-80°	13.81	5.15	Non Facetted	Diffuse	No	No	No	No	NA	NA	0	2	NA	Crossed	0	0		Flake	No	No	No	Skewed	Asymmetrical	Trapezoidal	Feathered	Pseudo-Levallois point	No	Levallois concept; usewear	Calcarenite
B3-13-5	1126	Capriolo	13	B3	Yes	Whole	37.46	34.41	7.39	1.08864	0	0	70-80°	23.71	4.71	Facetted	Marked	No	Yes	Yes	No	NA	NA	0	3	Flakes	Centripetal	0	0		Flake	No	No	Yes	NA	Symmetrical	Trapezoidal	Feathered	Levallois Preferential Flake	No	usewear	Calcarenite
B2-9-11	1127	Capriolo	9	B2	Yes	Whole	33.49	38.86	7.22	0.861812	0	0	60-70°	22.91	5.33	Non Facetted	Diffuse	No	No	Yes	No	NA	NA	0	2	Flakes	Unidirectional	32.44	26.11	1.24244	Flake	No	No	Yes	NA	Asymmetrical	Trapezoidal	Feathered	Levallois Recurrent Flake	No		Calcarenite
C5-8-9-1	1128	Capriolo	8-9	C5	Yes	Whole	39.7	25.54	9.86	1.55442	0	0	70-80°	10.93	6.5	Non Facetted	Diffuse	No	No	No	No	NA	NA	0	2	NA	Centripetal	0	0		Flake	No	No	Yes	NA	Asymmetrical	Triangular	Abrupt	Overshot Flake	No	Levallois concept	Calcarenite
B4-9-2	1129	Capriolo	9	B4	No	Distal	23.72	25.7	6.92	0.922957	0	0	NA	0	0	NA	NA	No	No	No	Yes	Dorsal	NA	<50	2	NA	Centripetal	0	0		Flake	No	No	No	NA	Symmetrical	Triangular	Plunging	Flake	No		Calcarenite
B2-8-19	1130	Capriolo	8	B2	No	Proximal + Mesial	32.1	25.39	6.46	1.26428	0	0	70-80°	11.61	4.55	Non Facetted	Diffuse	No	No	No	No	NA	NA	0	3	NA	Unidirectional	0	0		Flake	No	No	Yes	NA	Symmetrical	Trapezoidal	NA	Levallois Recurrent Flake	No		Calcarenite
B4-5-3	1131	Capriolo	5	B4	Yes	Whole	23.78	21.76	8.87	1.09283	0	0	70-80°	19.05	5.95	Non Facetted	Marked	No	No	No	Yes	Distal	Pebble	<50	3	NA	Unidirectional	0	0		Flake	No	No	Yes	NA	Symmetrical	Trapezoidal	Abrupt	Overshot Flake	No	Levallois concept	Calcarenite
B4-11-7	1132	Capriolo	11	B4	Yes	Whole	21.52	13.39	6.24	1.60717	0	0	80-90°	17.44	2.98	Facetted (Dihedral)	Diffuse	No	No	No	No	NA	NA	0	3	Flakes	Unidirectional	11.01	8.14	1.35258	Flake	No	No	Yes	Convergent	Symmetrical	Trapezoidal	Feathered	Levallois point	No		Calcarenite
C3-8-4	1133	Capriolo	8	C3	No	Proximal	14.04	17.13	3.65	0.819615	0	0	80-90°	7.51	1.15	Facetted (Dihedral)	Diffuse	No	No	No	No	NA	NA	0	2	NA	Unidirectional	0	0		Flake	No	No	Yes	NA	Asymmetrical	Trapezoidal	NA	Levallois Recurrent Flake	No		Calcarenite
A2-4-6	1134	Capriolo	4	A2	No	Proximal	19.47	14.8	2.44	1.31554	0	0	80-90°	4.45	1.05	Non Facetted	Diffuse	No	No	No	No	NA	NA	0	2	NA	Unidirectional	0	0		Flake	No	No	Yes	NA	Symmetrical	Trapezoidal	NA	Levallois Recurrent Flake	No		Calcarenite
B3-9-11	1135	Capriolo	9	B3	No	Proximal	19.72	22.73	6.13	0.867576	0	0	70-80°	11.64	4.33	Facetted	Diffuse	No	No	Yes	No	NA	NA	0	2	NA	Unidirectional	0	0		Flake	No	No	Yes	NA	Symmetrical	Triangular	NA	Levallois Recurrent Flake	No		Calcarenite
C1-1-4	1136	Capriolo	1	C1	No	Proximal + Mesial	29.12	21.45	5.93	1.35758	0	0	60-70°	4.54	1.93	Non Facetted	Marked	Yes	No	No	No	NA	NA	0	1	NA	Crossed	0	0		Flake	No	No	Yes	NA	Asymmetrical	Triangular	Abrupt	Core-Edge Flake	No	Levallois concept	Calcarenite
A2-1-14	1137	Capriolo	1	A2	Yes	Whole	23.59	14.41	2.14	1.63706	0	0	70-80°	11.14	2.64	Non Facetted	Marked	No	No	No	No	NA	NA	0	1	NA	Unidirectional	0	0		Flake	No	No	Yes	Parallel	Symmetrical	Trapezoidal	Feathered	Levallois Recurrent Flake	No		Calcarenite
B2-11-3	1138	Capriolo	11	B2	Yes	Whole	24.26	24.78	5.74	0.979015	0	0	70-80°	5.31	2.36	Non Facetted	Diffuse	No	No	No	No	NA	NA	0	2	NA	Centripetal	0	0		Flake	No	No	No	Skewed	Asymmetrical	Triangular	Feathered	Pseudo-Levallois point	No	Levallois concept	Calcarenite
C1-SURFACE-1	1139	Capriolo	surface	C1	Yes	Whole	25.55	18.12	7.89	1.41004	0	0	<60°	18.8	6.55	Non Facetted	Diffuse	Yes	No	No	No	NA	NA	0	3	NA	Centripetal	0	0		Flake	No	No	Yes	NA	Asymmetrical	Trapezoidal	Abrupt	Core-Edge Flake	No	Discoidal concept	Calcarenite
B4-11-8	1140	Capriolo	11	B4	Yes	Whole	28.32	21.17	5.75	1.33774	0	0	70-80°	11.43	6	Non Facetted	Marked	No	No	Yes	No	NA	NA	0	2	NA	Unidirectional	0	0		Flake	No	No	Yes	Convergent	Asymmetrical	Triangular	Feathered	Levallois Recurrent Flake	No		Calcarenite
C4-10-3	1141	Capriolo	10	C4	Yes	Whole	53.01	33.39	6.41	1.5876	0	0	60-70°	26.66	6.13	Non Facetted	Marked	No	No	No	No	NA	NA	0	1	NA	Crossed	0	0		Flake	No	No	Yes	Parallel	Asymmetrical	Triangular	Feathered	Levallois Recurrent Flake	No	usewear	Calcarenite
A2-3-6	1142	Capriolo	3	A2	Yes	Proximal + Mesial	42.32	31.41	5.99	1.34734	0	0	70-80°	18.24	5.82	Non Facetted	Marked	No	No	No	No	NA	NA	0	3	NA	Unidirectional	0	0		Flake	No	No	Yes	Convergent	Symmetrical	Trapezoidal	NA	Levallois Recurrent Flake	No		Calcarenite
A2-4-7	1143	Capriolo	4	A2	Yes	Whole	48.9	29.39	4.11	1.66383	4.01	8.20041	70-80°	8.56	3.19	Non Facetted	Diffuse	No	No	Yes	Yes	Distal	NA	<50	2	NA	Unidirectional	0	0		Blade	No	Yes	Yes	Convergent	Symmetrical	Trapezoidal	Plunging	Levallois Blade	No		Calcarenite
TOZZI B3	1144	Capriolo	B3	-	Yes	Whole	53.39	20.57	5.63	2.59553	0	0	70-80°	11.33	3.56	Facetted	Diffuse	No	No	Yes	No	NA	NA	0	3	Blades	Unidirectional	0	0		Blade	No	No	Yes	Parallel	Symmetrical	Trapezoidal	Plunging	Levallois Blade	No	usewear	Calcarenite
C2-10-5	1145	Capriolo	10	C2	Yes	Whole	38.9	23.6	6.09	1.64831	0	0	80-90°	17.42	7.54	Non Facetted	Diffuse	No	No	No	No	NA	NA	0	2	NA	Unidirectional	0	0		Flake	No	No	No	Skewed	Asymmetrical	Triangular	Feathered	Levallois Recurrent Flake	Yes		Calcarenite
A4-5-5	1146	Capriolo	5	A4	Yes	Whole	55.92	21.47	7.62	2.60456	0	0	70-80°	24.98	5.43	Facetted (Dihedral)	Marked	No	No	No	No	NA	NA	0	2	NA	Unidirectional	0	0		Blade	No	No	Yes	Convergent	Symmetrical	Trapezoidal	Feathered	Levallois Blade	Yes		Calcarenite
A2-4-8/103244	1147	Capriolo	4	A2	Yes	Whole	44.66	26.48	8.4	1.68656	0	0	60-70°	25.47	6.3	Facetted	Diffuse	No	No	Yes	Yes	Distal	Pebble	<50	3	NA	Unidirectional	0	0		Flake	No	No	Yes	Convergent	Symmetrical	Triangular	Feathered	Levallois Recurrent Flake	No		Calcarenite
A4-5-6	1148	Capriolo	5	A4	Yes	Whole	51.56	23.03	5.09	2.23882	1.44	2.79286	80-90°	9.95	1.75	Non Facetted	Diffuse	No	No	No	No	NA	NA	0	2	Blades	Unidirectional	0	0		Blade	No	No	Yes	Parallel	Symmetrical	Trapezoidal	Feathered	Levallois Blade	No		Calcarenite
A2-4-9	1149	Capriolo	4	A2	No	Distal	26.82	19.4	4.25	1.38247	0	0	NA	0	0	NA	NA	No	No	No	No	NA	NA	0	4	Blades	Unidirectional	0	0		Blade	No	No	Yes	NA	Symmetrical	Trapezoidal	Feathered	Levallois Blade	No		Calcarenite
B4-13-1	1150	Capriolo	13	B4	No	Distal	22.17	19.85	5.08	1.11688	0	0	NA	0	0	NA	NA	No	No	No	No	NA	NA	0	1	NA	Unidirectional	0	0		Flake	No	No	No	NA	NA	NA	Feathered	Flake	Yes		Calcarenite
B2-10-8	1151	Capriolo	10	B2	No	Distal	29.61	27.4	5.57	1.08066	0	0	NA	0	0	NA	NA	No	No	No	No	NA	NA	0	3	NA	Unidirectional	0	0		Flake	No	No	No	Convergent	Symmetrical	Trapezoidal	Feathered	Levallois Recurrent Flake	No	conjoins with B4-10-1	Calcarenite
B4-10-1	1152	Capriolo	10	B4	No	Proximal + Mesial	32.69	28.96	5.97	1.1288	0	0	80-90°	17.63	6.3	Facetted	Diffuse	No	No	Yes	No	NA	NA	0	3	NA	Unidirectional-Convergent	0	0		Blade	No	No	Yes	NA	Symmetrical	Trapezoidal	NA	Levallois Recurrent Flake	No	conjoins with B2-10-8; whole dimensions 61,42 L, 31,10 W, 4,23 T	Calcarenite
C3-5-6	1153	Capriolo	5	C3	No	Fragment	32.77	18.44	4.87	1.77711	0	0	70-80°	14.17	5.31	Non Facetted	Marked	No	No	No	No	NA	NA	0	2	NA	Unidirectional	0	0		Flake	No	No	Yes	NA	NA	NA	NA	Levallois Recurrent Flake	No		Calcarenite
C2-6-1BIS	1154	Capriolo	6	C2	Yes	Whole	43.31	14.37	6.96	3.01392	0	0	60-70°	10.15	5.16	Non Facetted	Diffuse	No	No	Yes	No	NA	NA	0	2	NA	Unidirectional	0	0		Blade	No	No	Yes	Parallel	Asymmetrical	Triangular	Feathered	Core-Edge Flake	No		Calcarenite
B3-5-2	1155	Capriolo	5	B3	Yes	Whole	37.59	13.7	3.9	2.7438	0	0	60-70°	2.93	2.46	Natural	Diffuse	No	No	No	Yes	Dorsal	NA	50	2	NA	Unidirectional	0	0		Blade	No	Yes	Yes	Parallel	Asymmetrical	Triangular	Abrupt	Core-Edge Flake	No		Calcarenite
A2-4-10	1156	Capriolo	4	A2	No	Mesial + Distal	26.22	12.97	4.36	2.02159	0	0	NA	0	0	NA	NA	No	No	No	Yes	Lateral	NA	<50	2	NA	Centripetal	0	0		Blade	No	No	Yes	Parallel	Symmetrical	Triangular	Feathered	Levallois Blade	No		Calcarenite
A3-5-7	1157	Capriolo	5	A3	No	Mesial	35.8	17.72	6.68	2.02032	0	0	NA	0	0	NA	NA	No	No	No	No	NA	NA	0	2	NA	Unidirectional	0	0		Blade	No	No	No	Skewed	Asymmetrical	Triangular	NA	Blade	No		Calcarenite
B4-5-4	1158	Capriolo	5	B4	No	Mesial	14.27	15.11	4.31	0.944408	0	0	NA	0	0	NA	NA	No	No	No	No	NA	NA	0	2	NA	Unidirectional	0	0		Flake	No	No	No	NA	Symmetrical	Triangular	NA	Flake	No		Calcarenite
A2-3-7	1159	Capriolo	3	A2	No	Proximal + Mesial	28.15	12.96	5.86	2.17207	0	0	80-90°	2.84	0.71	Non Facetted	Diffuse	No	No	No	No	NA	NA	0	3	Blades	Unidirectional	16.32	6.36	2.56604	Blade	No	Yes	No	Parallel	Asymmetrical	Trapezoidal	NA	Blade	No		Calcarenite
A2-4-11	1160	Capriolo	4	A2	Yes	Whole	24.97	12.78	7.97	1.95383	0	0	70-80°	9.81	7.05	Non Facetted	NA	No	No	No	No	NA	NA	0	1	NA	Unidirectional	0	0		Flake	No	No	Yes	Parallel	Asymmetrical	Triangular	Plunging	Predetermining Flake	No		Calcarenite
B2-8-20	1161	Capriolo	8	B2	No	Fragment	25.63	12.4	7.07	2.06694	0	0	NA	5.4	3.51	Non Facetted	NA	No	No	No	No	NA	NA	0	1	NA	Unidirectional	0	0		Flake	No	No	No	NA	NA	NA	NA	Flake	No		Calcarenite
A2-3-8	1162	Capriolo	3	A2	No	Fragment	23.29	11.45	5.48	2.03406	0	0	60-70°	12.23	3.57	Facetted (Dihedral)	Marked	Yes	No	No	No	NA	NA	0	1	NA	Unidirectional	0	0		Blade	No	No	Yes	NA	NA	NA	NA	Blade	No		Calcarenite
B3-11-4	1163	Capriolo	11	B3	No	Proximal + Mesial	17.45	19.73	3.39	0.88444	0	0	60-70°	17.78	4.12	Non Facetted	Diffuse	No	No	No	No	NA	NA	0	1	Flakes	Unidirectional	0	0		Flake	No	No	Yes	NA	Symmetrical	Trapezoidal	NA	Flake	No		Calcarenite
A2-3-9	1164	Capriolo	3	A2	Yes	Whole	18.76	25.93	6.35	0.723486	0	0	60-70°	22.66	7.15	Non Facetted	Marked	No	No	No	No	NA	NA	0	2	NA	Centripetal	0	0		Flake	No	No	Yes	NA	Symmetrical	Trapezoidal	Feathered	Discoid Flake	No		Calcarenite
B2-8-21	1165	Capriolo	8	B2	Yes	Fragment	29.81	18.87	5.01	1.57976	0	0	NA	13.68	3.88	Facetted	Absent	No	No	No	No	NA	NA	0	3	NA	Centripetal	0	0		Flake	No	No	No	NA	NA	NA	Feathered	Flake	No		Calcarenite
A2-4-12	1166	Capriolo	4	A2	No	Fragment	21.11	18.59	5.13	1.13556	0	0	60-70°	4.85	3.29	Non Facetted	Diffuse	No	No	No	No	NA	NA	0	0	NA	NA	0	0		Flake	No	No	No	NA	NA	NN	NA	Flake	No		Calcarenite
A2-1-15	1167	Capriolo	1	A2	Yes	Whole	18.74	13.71	3.5	1.36689	0	0	NA	3.65	1.5	Non Facetted	Absent	No	No	No	No	NA	NA	0	1	NA	Unidirectional	0	0		Flake	No	No	No	NA	Asymmetrical	Triangular	Feathered	Flake	No		Calcarenite
C1-3-4	1168	Capriolo	3	C1	Yes	Whole	13.09	18.69	3.42	0.700375	0	0	60-70°	12.54	4.19	Non Facetted	Marked	No	No	No	No	NA	NA	0	1	NA	Unidirectional	0	0		Flake	No	No	No	NA	Symmetrical	Trapezoidal	Feathered	Flake	No		Calcarenite
B2-9-12	1169	Capriolo	9	B2	No	Proximal	21.65	16.79	4.47	1.28946	0	0	NA	8.78	3.21	Non Facetted	Absent	No	No	No	No	NA	NA	0	0	NA	NA	0	0		Flake	No	No	No	NA	Asymmetrical	Triangular	NA	Flake	No		Calcarenite
B2-9-13	1170	Capriolo	9	B2	Yes	Proximal + Mesial	30.94	24.89	5.21	1.24307	0	0	70-80°	14.7	4.94	Non Facetted	Marked	No	No	Yes	No	NA	NA	0	1	NA	Unidirectional	0	0			No	No	Yes	NA	Asymmetrical	Trapezoidal	NA	Levallois Recurrent Flake	No		Calcarenite
C3-9-4	1171	Capriolo	9	C3	No	Proximal + Mesial	33.91	35.09	6.32	0.966372	0	0	70-80°	6.3	5.15	Non Facetted	Marked	Yes	No	Yes	No	NA	NA	0	3	Flakes	Unidirectional	0	0		Flake	No	No	Yes	NA	Asymmetrical	Trapezoidal	NA	Levallois Recurrent Flake	No	usewear	Calcarenite
B4-10-2	1172	Capriolo	10	B4	Yes	Proximal	31.54	46.75	15.8	0.674652	0	0	60-70°	27.3	13.97	Non Facetted	Marked	No	No	No	No	NA	NA	0	1	Flakes	Unidirectional	0	0		Flake	No	No	No	NA	Asymmetrical	Trapezoidal	NA	Flake	No		Calcarenite
B2-8-22	1173	Capriolo	8	B2	Yes	Whole	22.51	5.81	0	3.87435	0	0	NA	1.81	1.62	Non Facetted	Diffuse	No	No	No	Yes	Lateral	Pebble	<50	1	NA	Unidirectional	0	0		Flake	No	No	No	NA	Asymmetrical	Triangular	Feathered	Core-Edge Flake	No		Calcarenite
A4-5-7	1174	Capriolo	5	A4	No	Fragment	23.81	37.23	16.48	0.639538	0	0	NA	0	0	NA	NA	No	No	No	Yes	Dorsal	NA	>50	0	NA	NA	0	0		Fragment	No	No	No	NA	NA	NA	NA	Flake	No		Calcarenite
A2-1-16	1175	Capriolo	1	A2	Yes	Whole	34.13	15.74	8.35	2.16836	0	0	NA	4.46	3.88	Non Facetted	Diffuse	No	No	No	No	NA	NA	0	1	NA	Unidirectional	0	0		Blade	No	No	Yes	Parallel	Asymmetrical	Triangular	Feathered	Core-Edge Flake	No		Calcarenite
A3-5-8	1176	Capriolo	5	A3	Yes	Whole	28.46	31.89	10.68	0.892443	0	0	70-80°	19.3	5.21	Non Facetted	Diffuse	No	No	No	Yes	Dorsal	NA	<50	1	Flakes	Unidirectional	0	0		Flake	No	No	Yes	NA	Asymmetrical	Triangular	Feathered	Discoid Flake	No		Calcarenite
B2-7-24	1177	Capriolo	7	B2	No	Fragment	33.5	12.18	8.8	2.75041	0	0	60-70°	9.39	5.2	Non Facetted	Absent	No	No	No	No	NA	NA	0	2	NA	Unidirectional	0	0		Flake	No	No	No	NA	NA	NA	Feathered	Flake	No		Calcarenite
B2-7-25	1178	Capriolo	7	B2	Yes	Whole	22.94	29.01	7.99	0.790762	0	0	80-90°	12.92	3.11	Facetted (Dihedral)	Marked	No	No	No	No	NA	NA	0	2	NA	Centripetal	0	0		Flake	No	No	Yes	NA	Symmetrical	Trapezoidal	Hinged	Discoid Flake	No		Calcarenite
B1-1-15	1179	Capriolo	1	B1	No	Distal	20.45	13.73	7.27	1.48944	0	0	NA	0	0	Non Facetted	NA	No	No	No	No	NA	NA	0	0	NA	NA	0	0		Fragment	No	No	No	NA	NA	NA	NA	Fragment	No		Calcarenite
A3-3-4	1180	Capriolo	3	A3	No	Mesial + Distal	30.24	16.38	5.64	1.84615	0	0	NA	0	0	NA	NA	No	No	No	No	NA	NA	0	2	NA	Crossed	0	0		Flake	No	No	No	NA	Asymmetrical	Triangular	Feathered	Flake	No		Calcarenite
B2-8-23	1181	Capriolo	8	B2	No	Proximal	18.46	18.7	12.32	0.987166	0	0	NA	5.57	3.82	Non Facetted	Marked	No	No	No	No	NA	NA	0	0	NA	NA	0	0		Flake	No	No	No	NA	NA	NA	NA	Flake	No		Calcarenite
B2-9-14	1182	Capriolo	9	B2	No	Fragment	20.98	13.34	5.96	1.57271	0	0	NA	0	0	NA	NA	No	No	No	No	NA	NA	0	0	NA	NA	0	0		Fragment	No	No	No	NA	NA	NA	NA	Fragment	No		Calcarenite
A2-4-15	1183	Capriolo	4	A2	No	Fragment	16.96	15.81	6.9	1.07274	0	0	NA	0	0	NA	NA	No	No	No	Yes	NA	NA	100	0	NA	NA	0	0		Fragment	No	No	No	NA	NA	NA	NA	Fragment	No		Calcarenite
C4-6-2	1184	Capriolo	6	C4	No	Proximal	11.62	14.72	3.06	0.789402	0	0	NA	0	0	Non Facetted	NA	No	No	No	No	NA	NA	0	1	NA	Unidirectional	0	0		Flake	No	No	No	NA	Symmetrical	Triangular	Hinged	Flake	No		Calcarenite
A4-4-11	1185	Capriolo	4	A4	Yes	Whole	35.92	30.68	10.84	1.1708	0	0	<60°	13.22	5.98	Non Facetted	Marked	No	No	No	Yes	NA	pebble	<50	1	NA	Crossed	0	0		Flake	No	No	Yes	NA	Asymmetrical	Triangular	Feathered	Core-Edge Flake	No	Discoidal concept	Calcarenite
B2-8-24	1186	Capriolo	8	B2	Yes	Whole	48.05	12.69	8.19	3.78645	0	0	NA	2.93	1.07	Non Facetted	Absent	No	No	No	Yes	Lateral	NA	>50	1	NA	Unidirectional	0	0		Blade	No	No	Yes	Parallel	Symmetrical	Triangular	Abrupt	Core-Edge Flake	No		Calcarenite
A4-4-12	1187	Capriolo	4	A4	No	Mesial + Distal	30.87	24.38	5.8	1.2662	0	0	NA	0	0	NA	NA	No	No	No	No	NA	NA	0	4	Flakes	Centripetal	0	0		Flake	No	No	No	NA	Asymmetrical	Trapezoidal	Abrupt	Flake	No		Calcarenite
B5-7-5	1188	Capriolo	7	B5	Yes	Whole	21.12	14.97	9.02	1.41082	0	0	70-80°	5.57	6.21	Non Facetted	Diffuse	No	No	No	No	NA	NA	0	1	Flakes	Crossed	0	0		Flake	No	No	No	Skewed	Asymmetrical	Triangular	Feathered	Core-Edge Flake	No	Discoidal concept	Calcarenite
C2-8-1	1189	Capriolo	8	C2	No	Proximal	15.15	19.44	5.25	0.779321	0	0	70-80°	8.38	2.81	Non Facetted	Marked	No	No	Yes	No	NA	NA	0	1	NA	Unidirectional	0	0		Flake	No	No	No	NA	Asymmetrical	Trapezoidal	NA	Flake	No		Calcarenite
A4-4-13	1190	Capriolo	4	A4	No	Distal	19.91	43.75	10.18	0.455086	0	0	NA	0	0	NA	NA	No	No	No	No	NA	NA	0	3	NA	Unidirectional	0	0		Flake	No	No	No	NA	Asymmetrical	Trapezoidal	Feathered	Levallois Recurrent Flake	No		Calcarenite
A2-2-20	1191	Capriolo	2	A2	Yes	Whole	12.99	16.99	5.77	0.764567	0	0	60-70°	9.56	3.97	Non Facetted	Diffuse	No	No	No	No	NA	NA	0	2	Flakes	Centripetal	0	0		Flake	No	No	Yes	NA	Asymmetrical	Triangular	Feathered	Discoid Flake	No		Calcarenite
A1-2-6	1192	Capriolo	2	A1	Yes	Whole	16.25	15.48	11.11	1.04974	0	0	70-80°	7.95	6.07	Non Facetted	Diffuse	No	No	No	No	NA	NA	0	2	NA	Centripetal	0	0		Flake	No	No	No	Skewed	Asymmetrical	Triangular	Feathered	Pseudo-Levallois point	No	Discoidal concept	Calcarenite
B3-7-5	1193	Capriolo	7	B3	Yes	Whole	26.22	32.38	8.31	0.809759	0	0	<60°	15.15	7.61	Non Facetted	Diffuse	No	No	No	Yes	Distal	NA	<50	1	Flakes	Unidirectional	0	0		Flake	No	No	Yes	NA	Asymmetrical	Trapezoidal	Feathered	Discoid Flake	No		Quartzite
C2-6-8	1194	Capriolo	6	C2	Yes	Whole	26.45	32.08	7.78	0.824501	0	0	<60°	14.78	6.73	Non Facetted	Absent	No	No	No	No	NA	NA	0	1	NA	Crossed	0	0		Flake	No	No	No	NA	Asymmetrical	Trapezoidal	Feathered	Discoid Flake	No		Quartzite
B1-1-17	1195	Capriolo	1	B1	Yes	Whole	27.96	32.37	8.16	0.863763	0	0	60-70°	31.51	9.95	Facetted (Dihedral)	Absent	No	No	No	No	NA	NA	0	2	NA	Centripetal	0	0		Flake	No	No	No	NA	Asymmetrical	Trapezoidal	Feathered	Discoid Flake	No		Quartzite
C1-1-5	1196	Capriolo	1	C1	No	Distal	17.59	31.26	6.04	0.5627	0	0	NA	0	0	NA	NA	No	No	No	No	NA	NA	0	1	Flakes	Unidirectional	0	0		Flake	No	No	No	NA	Asymmetrical	Triangular	Feathered	Flake	No		Quartzite
B2-8-25	1197	Capriolo	8	B2	No	Distal	14.48	22.08	4.58	0.655797	0	0	NA	0	0	NA	NA	No	No	No	No	NA	NA	0	2	NA	Unidirectional	0	0		Flake	No	No	No	NA	Symmetrical	Triangular	Feathered	Flake	No		Quartzite
B2-8-26	1198	Capriolo	8	B2	Yes	Whole	23.61	16.4	5.98	1.43963	0	0	60-70°	13.63	6.34	Non Facetted	Absent	No	No	No	No	NA	NA	0	2	NA	Unidirectional	0	0		Flake	No	No	Yes	Convergent	Symmetrical	Triangular	Feathered	Discoid Flake	No		Quartzite
B1-1-18	1199	Capriolo	1	B1	No	Fragment	25.88	9.55	11.41	2.70995	0	0	NA	0	0	NA	NA	No	No	No	No	NA	NA	0	0	NA	NA	0	0		Fragment	No	No	No	NA	NA	NA	NA	Fragment	No		Quartzite
TOZZI-B2-3	1200	Capriolo	B2	-	Yes	Whole	52.88	23.88	6.3	2.21441	0	0	70-80°	1.56	1.29	Non Facetted	Absent	No	Yes	No	Yes	Lateral	NA	<50	4	Flakes and Blades	Centripetal	18.31	6.62	2.76586	Blade	No	Yes	Yes	Parallel	Symmetrical	Triangular	Abrupt	Blade	Yes		Radiolarite
A4-5-8	1201	Capriolo	5	A4	Yes	Whole	44.59	24.95	6.42	1.78717	0	0	70-80°	22.12	4.99	Facetted	Diffuse	Yes	No	Yes	No	NA	NA	0	4	Blades	Unidirectional	0	10.48	0	Flake	No	No	Yes	Convergent	Symmetrical	Trapezoidal	Feathered	Levallois Recurrent Flake	Yes		Calcilutite
B1-1-19	1202	Capriolo	1	B1	Yes	Whole	34.26	30.63	4.83	1.11851	0	0	60-70°	19.25	2.16	Non Facetted	Absent	No	No	No	Yes	Dorsal	Pebble	100	0	NA	NA	0	0		Flake	No	No	Yes	NA	Symmetrical	Trapezoidal	Feathered	Cortical Flake	No		Radiolarite
C2-7-2	1203	Capriolo	7	C2	Yes	Whole	35.22	33.48	8.83	1.05197	0	0	70-80°	28.91	9.89	Non Facetted	Marked	No	No	No	Yes	Dorsal	Pebble	100	0	NA	NA	0	0		Flake	No	No	Yes	NA	Symmetrical	Trapezoidal	Feathered	Cortical Flake	No		Radiolarite
A4-4-14	1204	Capriolo	4	A4	Yes	Whole	34.8	26.38	13.38	1.31918	0	0	70-80°	4.33	0.7	Non Facetted	Absent	No	No	No	Yes	Distal	Pebble	50	1	Flakes	Unidirectional	0	0		Flake	No	No	Yes	NA	Asymmetrical	Triangular	Abrupt	Overshot Flake	No		Radiolarite
B2-7-26	1205	Capriolo	7	B2	Yes	Whole	43.82	26.24	9.19	1.66997	0	0	60-70°	10.39	8.87	Non Facetted	Diffuse	No	No	No	Yes	Lateral	Pebble	<50	3	Flakes	Centripetal	26.73	20.46	1.30645	Flake	No	No	Yes	NA	Asymmetrical	Triangular	Abrupt	Core-Edge Flake	No	Levallois concept	Radiolarite
A2-2-21	1206	Capriolo	2	A2	Yes	Whole	39.27	22.47	5.37	1.74766	0	0	80-90°	15.29	6.36	Natural	Marked	No	No	No	Yes	Dorsal	Pebble	>50	1	NA	Unidirectional	0	0		Flake	No	No	Yes	NA	Asymmetrical	Triangular	Abrupt	Cortical Flake	No	usewear	Radiolarite
B2-9-15	1207	Capriolo	9	B2	Yes	Whole	41.89	19.08	5.9	2.19549	0	0	70-80°	13.27	4.21	Natural	Marked	No	No	No	Yes	Lateral	Pebble	50	1	Blades	Unidirectional	0	0		Blade	No	No	Yes	Parallel	Asymmetrical	Triangular	Feathered	Core-Edge Flake	No	Levallois concept; usewear	Radiolarite
A4-3-8	1208	Capriolo	3	A4	Yes	Whole	26.37	23.9	6.95	1.10335	0	0	80-90°	13.55	6.24	Facetted	Marked	No	Yes	No	No	NA	NA	0	2	Flakes	Centripetal	14.2	16.84	0.84323	Flake	No	No	Yes	NA	Asymmetrical	Triangular	Feathered	Levallois Recurrent Flake	No	usewear	Radiolarite
B2-7-27	1209	Capriolo	7	B2	Yes	Whole	29.28	16.39	6.38	1.78646	0	0	60-70°	23.68	5.95	Facetted (Dihedral)	Marked	No	No	No	Yes	Proximal	Pebble	<50	2	NA	Centripetal	0	0		Flake	No	No	Yes	NA	Symmetrical	Triangular	Feathered	Discoid Flake	No	usewear	Radiolarite
B2-1-1	1210	Capriolo	1	B2	Yes	Whole	34.65	21.54	8.07	1.60864	0	0	60-70°	16.83	9.21	Non Facetted	Marked	No	No	No	Yes	Dorsal	Pebble	>50	3	NA	Unidirectional	0	0		Flake	No	No	Yes	NA	Asymmetrical	Triangular	Feathered	Discoid Flake	No		Radiolarite
A2-1-17	1211	Capriolo	1	A2	Yes	Whole	38.27	21.95	16.86	1.74351	0	0	70-80°	19.05	6.26	Facetted (Dihedral)	Diffuse	No	No	No	Yes	Lateral	NA	<50	3	Flakes	Centripetal	0	0		Flake	No	No	Yes	NA	Asymmetrical	Triangular	Feathered	Core-Edge Flake	No	Discoidal concept; usewear	Radiolarite
B1-1-20	1212	Capriolo	1	B1	Yes	Whole	32.68	18.18	7.26	1.79758	0	0	60-70°	8.65	3.95	Non Facetted	Marked	No	No	No	Yes	Lateral	Pebble	<50	0	NA	NA	0	0		Flake	No	No	Yes	Convergent	Asymmetrical	Triangular	Feathered	Core-Edge Flake	No	usewear; same nodule as B2-7-26	Radiolarite
B3-4-1	1213	Capriolo	4	B3	Yes	Whole	25.03	15.74	7.76	1.59022	0	0	80-90°	6.93	3.38	Non Facetted	Diffuse	No	No	No	No	NA	NA	0	0	NA	NA	0	0		Flake	No	No	Yes	NA	Asymmetrical	Triangular	Feathered	Flake	No		Radiolarite
B2-8-27	1214	Capriolo	8	B2	Yes	Whole	23.49	20.83	8.98	1.1277	0	0	80-90°	3.85	0.92	Non Facetted	Diffuse	No	No	No	No	NA	NA	0	2	Flakes	Centripetal	0	0		Flake	No	No	Yes	NA	Asymmetrical	Triangular	Feathered	Pseudo-Levallois point	No	Discoidal concept	Radiolarite
A3-3-5	1215	Capriolo	3	A3	Yes	Whole	24.1	22.38	11.3	1.07685	0	0	70-80°	15.23	7.3	Facetted (Dihedral)	Diffuse	No	No	No	No	NA	NA	0	2	Flakes	Crossed	0	0		Flake	No	No	No	Skewed	Asymmetrical	Triangular	Hinged	Pseudo-Levallois point	No	Discoidal concept; usewear	Radiolarite
A2-1-18	1216	Capriolo	1	A2	Yes	Whole	18.16	20	9.94	0.908	0	0	60-70°	6.11	4.57	Non Facetted	Absent	No	No	No	No	NA	NA	0	1	NA	Unidirectional	0	0		Flake	No	No	Yes	NA	Asymmetrical	Triangular	Feathered	Core-Edge Flake	No	Discoidal concept	Radiolarite
A2-1-19	1217	Capriolo	1	A2	Yes	Whole	47.45	24.2	10.12	1.96074	0	0	80-90°	0	0	Non Facetted	Absent	No	No	No	Yes	Distal	Pebble	<50	2	NA	Unidirectional	0	0		Flake	No	No	Yes	Parallel	Asymmetrical	Triangular	Abrupt	Overshot Flake	No	Levallois concept	Radiolarite
C2-6-9	1218	Capriolo	6	C2	Yes	Whole	40.64	24.68	9.36	1.64668	0	0	80-90°	18.91	8.01	Natural	Absent	No	No	No	Yes	Lateral	Pebble	<50	2	NA	Unidirectional	0	0		Flake	No	No	Yes	NA	Asymmetrical	Triangular	Abrupt	Core-Edge Flake	No		Radiolarite
C2-6-10	1219	Capriolo	6	C2	Yes	Whole	30.39	18.86	7.51	1.61135	0	0	60-70°	18.53	8.87	Non Facetted	Marked	No	No	No	Yes	Lateral	Pebble	<50	1	NA	Crossed	0	0		Flake	No	No	No	Skewed	Asymmetrical	Triangular	Feathered	Core-Edge Flake	No	usewear	Radiolarite
A2-3-10	1220	Capriolo	3	A2	Yes	Whole	45.86	31.87	4.29	1.43897	0	0	80-90°	26.6	3.5	Facetted	Marked	Yes	No	Yes	Yes	Lateral	NA	<50	2	Flakes	Centripetal	0	20.7	0	Flake	No	No	Yes	NA	Asymmetrical	Trapezoidal	Feathered	Levallois Recurrent Flake	No	usewear	Radiolarite
B1-1-21	1221	Capriolo	1	B1	Yes	Whole	29.32	37.63	8.25	0.779166	0	0	80-90°	18.05	3.47	Non Facetted	Marked	No	No	No	No	NA	NA	0	2	Flakes	Centripetal	0	0		Flake	No	No	Yes	NA	Asymmetrical	Triangular	Hinged	Levallois Recurrent Flake	No		Radiolarite
A2-2-22	1222	Capriolo	2	A2	Yes	Whole	24.93	6.16	0	4.04708	0	0	80-90°	9.2	3.85	Facetted (Dihedral)	Diffuse	No	No	Yes	No	NA	NA	0	2	Flakes	Centripetal	0	0		Flake	No	No	No	Skewed	Asymmetrical	Trapezoidal	Feathered	Pseudo-Levallois point	No	Levallois concept	Radiolarite
A3-2-3	1223	Capriolo	2	A3	Yes	Whole	29.35	24.06	6.17	1.21987	0	0	60-70°	12.76	5.37	Non Facetted	Diffuse	No	No	No	Yes	Dorsal	Pebble	<50	4	Flakes	Centripetal	0	0		Flake	No	No	Yes	NA	Symmetrical	Trapezoidal	Feathered	Levallois Preferential Flake	No	burnt	Radiolarite
B2-8-28	1224	Capriolo	8	B2	Yes	Whole	28.05	16.15	5.53	1.73684	0	0	70-80°	16.51	7.37	Facetted (Dihedral)	Marked	No	No	No	Yes	Distal	NA	<50	2	NA	Unidirectional-Convergent	0	0		Flake	No	No	Yes	NA	Asymmetrical	Triangular	Abrupt	Overshot Flake	No		Radiolarite
A3-5-9	1225	Capriolo	5	A3	Yes	Whole	25.62	22.7	4.45	1.12863	0	0	70-80°	2.38	1.51	Non Facetted	Diffuse	No	No	No	No	NA	NA	0	2	Flakes	Centripetal	0	0		Flake	No	No	Yes	NA	Asymmetrical	Triangular	Feathered	Pseudo-Levallois point	No	Levallois concept	Radiolarite
B2-5-1	1226	Capriolo	5	B2	Yes	Whole	32.91	22.04	6	1.49319	0	0	60-70°	7.46	3.58	Natural	Diffuse	No	Yes	No	Yes	Proximal	Pebble	<50	2	NA	Unidirectional	0	0		Flake	No	No	Yes	NA	Asymmetrical	Triangular	Feathered	Cortical Flake	Yes		Radiolarite
A2-1-20	1227	Capriolo	1	A2	Yes	Whole	28.9	14.06	5.22	2.05548	0	0	60-70°	8.47	3.23	Non Facetted	Marked	No	No	No	No	NA	NA	0	3	NA	Centripetal	0	0		Blade	No	No	Yes	Parallel	Asymmetrical	Triangular	Feathered	Core-Edge Flake	No	Levallois concept	Radiolarite
C3-5-7	1228	Capriolo	5	C3	No	Distal	19.55	20.48	5.19	0.95459	0	0	NA	0	0	NA	NA	No	No	No	No	NA	NA	0	1	NA	Unidirectional	0	0		Flake	No	No	Yes	NA	Asymmetrical	Triangular	Abrupt	Overshot Flake	No		Radiolarite
C3-6-1	1229	Capriolo	6	C3	No	Proximal	14.73	23.65	4.39	0.622833	0	0	70-80°	14.87	4.05	Facetted	Diffuse	No	No	No	No	NA	NA	0	1	NA	Unidirectional	0	0		Flake	No	No	No	NA	Symmetrical	Trapezoidal	NA	Flake	No		Radiolarite
B2-6-4	1230	Capriolo	6	B2	Yes	Whole	16.6	14.7	2.75	1.12925	0	0	80-90°	11.7	3.54	Non Facetted	Diffuse	No	No	No	No	NA	NA	0	1	NA	Crossed	0	0		Flake	No	No	No	NA	Symmetrical	Trapezoidal	Hinged	Flake	No	usewear	Radiolarite
A4-2-2	1231	Capriolo	2	A4	No	Fragment	29.38	15.47	7.18	1.89916	0	0	60-70°	8.3	7.91	Non Facetted	Marked	No	No	Yes	Yes	Lateral	Pebble	50	1	Flakes	Opposed	0	0		Flake	No	No	Yes	NA	Asymmetrical	Triangular	Abrupt	Core-Edge Flake	No	Discoidal concept; usewear	Radiolarite
A4-3-9	1232	Capriolo	3	A4	Yes	Whole	18.35	20.11	4.88	0.912481	0	0	60-70°	14.88	7.26	Facetted (Dihedral)	Marked	No	No	No	No	NA	NA	0	3	Flakes	Centripetal	0	0		Flake	No	No	No	NA	Asymmetrical	Trapezoidal	Plunging	Flake	No		Radiolarite
B1-1-22	1233	Capriolo	1	B1	No	Fragment	17.66	19.01	5.27	0.928985	0	0	NA	0	0	NA	NA	No	No	No	Yes	NA	Pebble	100	0	NA	NA	0	0		Fragment	No	No	No	NA	NA	NA	NA	Fragment	No		Radiolarite
A2-1-21	1234	Capriolo	1	A2	Yes	Whole	28.56	24.67	8.76	1.15768	0	0	80-90°	16.37	3.43	Non Facetted	Marked	Yes	No	Yes	Yes	Lateral	Pebble	<50	2	Flakes	Centripetal	23.13	14.26	1.62202	Flake	No	No	Yes	NA	Asymmetrical	Triangular	Abrupt	Core-Edge Flake	No	usewear	Calcilutite
B2-8-29	1235	Capriolo	8	B2	Yes	Whole	38.99	33.06	15.99	1.17937	0	0	80-90°	8.21	4.95	Non Facetted	Marked	No	No	Yes	Yes	Distal	Pebble	50	1	Flakes	Unidirectional	0	0		Flake	No	No	Yes	NA	Asymmetrical	Triangular	Abrupt	Overshot Flake	No	Discoidal concept	Calcilutite
B1-1-23	1236	Capriolo	1	B1	No	Fragment	27.03	13.44	6.71	2.01116	0	0	NA	0	0	NA	NA	No	No	No	No	NA	NA	0	0	NA	NA	0	0		Fragment	No	No	No	NA	NA	NA	NA	Fragment	No		Calcilutite
A2-2-24	1237	Capriolo	2	A2	No	Proximal	12.34	14.18	5.14	0.87024	0	0	NA	8.12	3.9	Non Facetted	Marked	No	No	No	Yes	Dorsal	Pebble	100	0	NA	NA	0	0		Flake	No	No	No	NA	Asymmetrical	Semicircular	NA	Cortical Flake	No		Calcilutite
A2-1-22	1238	Capriolo	1	A2	Yes	Whole	20.7	10.97	7.79	1.88696	0	0	<60°	10.53	11.24	Non Facetted	Diffuse	No	No	No	No	NA	NA	0	2	Flakes	Perpendicular	0	0		Flake	No	No	No	NA	Symmetrical	Triangular	Abrupt	Crest	No		Calcilutite
B2-7-28	1239	Capriolo	7	B2	Yes	Whole	30.34	19.32	6.62	1.57039	0	0	60-70°	5.57	4.21	Non Facetted	Marked	No	No	Yes	Yes	Lateral	Pebble	<50	1	NA	Unidirectional	0	0		Flake	No	No	Yes	NA	Asymmetrical	Triangular	Feathered	Core-Edge Flake	No	Discoidal concept	Calcilutite
A4-4-15	1240	Capriolo	4	A4	Yes	Whole	25.01	15.02	2.92	1.66511	0	0	70-80°	4.37	2.44	Non Facetted	Diffuse	No	No	No	No	NA	NA	0	2	NA	Unidirectional	0	0		Flake	No	Yes	No	NA	Symmetrical	Triangular	Plunging	Flake	No		Calcilutite
B2-5-2	1241	Capriolo	5	B2	Yes	Whole	20.83	14.2	6.48	1.4669	0	0	70-80°	6.17	7.44	Non Facetted	Diffuse	No	No	No	No	NA	NA	0	2	Flakes	Centripetal	0	0		Flake	No	No	Yes	Parallel	Asymmetrical	Triangular	Feathered	Core-Edge Flake	No	usewear	Calcilutite
B2-5-3	1242	Capriolo	5	B2	Yes	Whole	39.66	16.88	8.64	2.34953	0	0	60-70°	13.8	6.78	Non Facetted	Marked	No	No	No	Yes	Lateral	NA	50	1	NA	Unidirectional	0	0		Blade	No	No	Yes	Parallel	Asymmetrical	Triangular	Abrupt	Core-Edge Flake	No	Discoidal concept; usewear	Calcilutite
A2-2-25	1243	Capriolo	2	A2	Yes	Whole	12.42	12.67	3.84	0.980268	0	0	NA	4.25	1.76	Non Facetted	Diffuse	No	No	No	Yes	Lateral	NA	<50	1	NA	Unidirectional	0	0		Flake	No	No	No	NA	Asymmetrical	Triangular	Feathered	Flake	No		Calcilutite
398	1244	Capriolo	-	-	Yes	Whole	37.06	32.6	13.31	1.13681	0	0	70-80°	39.87	15.38	Facetted (Dihedral)	Marked	No	No	No	No	NA	NA	0	2	Flakes	Centripetal	0	0		Flake	No	No	No	Skewed	Asymmetrical	Triangular	Hinged	Pseudo-Levallois point	No	Discoidal concept	Calcilutite
400	1245	Capriolo	-	-	Yes	Whole	50.11	40.84	11.22	1.22698	0	0	70-80°	25.4	10.33	facetted (Dihedral)	Diffuse	No	No	No	No	NA	NA	0	2	NA	Unidirectional	0	0		Flake	No	No	Yes	NA	Asymmetrical	Triangular	NA	Levallois Recurrent Flake	No		Calcilutite
395	1246	Capriolo	-	-	Yes	Whole	34.8	18.64	6.81	1.86695	0	0	70-80°	10.53	5.27	Facetted (Dihedral)	Diffuse	No	No	No	No	NA	NA	0	1	NA	Unidirectional	0	0		Flake	No	No	Yes	NA	Asymmetrical	Triangular	Plunging	Overshot Flake	No		Calcilutite
401	1247	Capriolo	-	-	Yes	Whole	25.75	29.29	9.03	0.87914	0	0	70-80°	16.3	3.8	Non Facetted	Marked	No	No	Yes	No	NA	NA	0	2	NA	Centripetal	0	0		Flake	No	No	Yes	NA	Asymmetrical	Triangular	Hinged	Discoid Flake	No		Calcilutite
417	1248	Capriolo	-	-	Yes	Whole	60.36	22.53	6.59	2.67909	0	0	80-90°	16.48	5.13	Facetted	Diffuse	No	No	No	No	NA	NA	0	2	NA	Unidirectional	0	0		Blade	No	No	Yes	NA	Asymmetrical	Trapezoidal	Feathered	Levallois Blade	Yes		Calcilutite
405	1249	Capriolo	-	-	No	Distal	23.74	14.73	4.93	1.61168	0	0	NA	0	0	na	NA	No	No	No	No	NA	NA	0	1	NA	Unidirectional	0	0		Flake	No	No	No	NA	Asymmetrical	Triangular	Plunging	Overshot Flake	No		Calcilutite
397	1250	Capriolo	-	-	No	Mesial	17.41	14.94	5.15	1.16533	0	0	NA	0	0	na	NA	No	No	No	No	NA	NA	0	2	NA	Unidirectional	0	0		Flake	No	No	No	NA	Symmetrical	Triangular	NA	Flake	No		Calcilutite
404	1251	Capriolo	11	D1	No	Proximal	18.44	19.14	3.96	0.963427	0	0	60-70°	5.38	3.18	Non Facetted	Absent	No	No	No	No	NA	NA	0	1	NA	Unidirectional	0	0		Flake	No	No	No	NA	Asymmetrical	Triangular	NA	Flake	No		Calcilutite
396	1252	Capriolo	10	D1	Yes	Whole	20.64	20.48	5.53	1.00781	0	0	60-70°	22.67	4.62	Non Facetted	Marked	No	No	No	No	NA	NA	0	1	NA	Unidirectional	0	0		Flake	No	No	Yes	NA	Asymmetrical	Trapezoidal	Feathered	Discoid Flake	No		Calcilutite
388	1253	Capriolo	9	D2	Yes	Whole	37.1	24.09	8.17	1.54006	0	0	60-70°	10.41	5.2	Facetted (Dihedral)	Marked	No	No	No	No	NA	NA	0	2	Flakes	Centripetal	0	0		Flake	No	No	Yes	NA	Asymmetrical	Trapezoidal	Feathered	Core-Edge Flake	No	usewear	Calcilutite
390	1254	Capriolo	9	D2	Yes	Whole	29.38	26.15	12.94	1.12352	0	0	60-70°	13.25	6.66	Non Facetted	NA	No	No	No	No	NA	NA	0	1	Flakes	Unidirectional	0	0		Flake	No	No	Yes	NA	Asymmetrical	Trapezoidal	Abrupt	Core-Edge Flake	No	Discoidal concept	Calcilutite
402	1255	Capriolo	11	D1	Yes	Whole	34.3	39.7	9.4	0.86398	0	0	<60°	12.96	4.96	Non Facetted	Absent	No	No	Yes	No	NA	NA	0	0	NA	NA	0	0		Flake	No	No	No	NA	Asymmetrical	Triangular	NA	Flake	No		Calcilutite
403	1256	Capriolo	11	D1	Yes	Proximal + Mesial	30.11	22.21	5.55	1.3557	0	0	70-80°	10.28	3.66	Non Facetted	Absent	No	No	No	No	NA	NA	0	1	Flakes	Unidirectional	0	0		Flake	No	No	Yes	NA	Asymmetrical	Trapezoidal	Feathered	Levallois Recurrent Flake	No		Calcilutite
392	1257	Capriolo	9	D2	Yes	Whole	16.21	25.54	10.93	0.634691	0	0	<60°	16.48	7.29	Non Facetted	Diffuse	No	No	No	Yes	Dorsal	Fresh	100	0	NA	NA	0	0		Flake	No	No	No	NA	NA	NA	Hinged	Cortical Flake	No		Calcilutite
424	1258	Capriolo	-	E1	Yes	Whole	23	20.7	3.62	1.11111	0	0	80-90°	11.63	3.54	Non Facetted	Marked	No	No	No	No	NA	NA	0	1	NA	Unidirectional	0	0		Flake	No	No	No	NA	Symmetrical	Trapezoidal	Feathered	Flake	No		Calcilutite
425	1259	Capriolo	-	E1	Yes	Whole	17	24.24	4.44	0.70132	0	0	70-80°	14.68	3.62	Non Facetted	Marked	No	No	No	No	NA	NA	0	1	Flakes	Unidirectional	0	0		Flake	No	No	No	NA	Symmetrical	Trapezoidal	Abrupt	Flake	No		Calcilutite
393	1260	Capriolo	9	D1	Yes	Whole	20.25	19.84	8.54	1.02067	0	0	70-80°	10.31	1.97	Facetted (Dihedral)	Marked	No	No	No	No	NA	NA	0	2	Flakes	Centripetal	0	0		Flake	No	No	No	NA	Asymmetrical	Triangular	Hinged	Pseudo-Levallois point	No	usewear	Calcilutite
408	1261	Capriolo	12	D1	Yes	Whole	68.54	31.15	19.33	2.20032	0	0	80-90°	23.6	5.24	Non Facetted	Diffuse	No	No	No	No	NA	NA	0	2	Flakes	Unidirectional	39.13	21.96	1.78188	Blade	No	No	Yes	NA	Asymmetrical	Triangular	Plunging	Overshot Flake	No		Calcilutite
407	1262	Capriolo	12	D1	Yes	Whole	52.59	36.62	8.2	1.4361	0	0	60-70°	16.06	9.88	Non Facetted	Diffuse	No	No	Yes	No	NA	NA	0	0	NA	NA	0	0		Flake	No	No	No	Skewed	Symmetrical	Flat	Plunging	Flake	No		Calcilutite
413	1263	Capriolo	13	D1	No	Distal	29.21	27.55	8.85	1.06025	0	0	NA	0	0	NA	NA	No	No	No	No	NA	NA	0	2	NA	Centripetal	0	0		Flake	No	No	No	NA	NA	NA	NA	Flake	No		Calcilutite
428	1264	Capriolo	-	E2	Yes	Whole	60.42	33.27	12.06	1.81605	0	0	70-80°	30.19	9.87	Non Facetted	Marked	No	No	Yes	Yes	Dorsal	NA	<50	2	Flakes	Centripetal	0	0		Flake	No	No	Yes	Parallel	Asymmetrical	Triangular	Feathered	Cortical Flake	No		Calcilutite
427	1265	Capriolo	-	E2	No	Distal	39.34	31.76	9.54	1.23866	0	0	NA	0	0	NA	NA	No	No	No	No	NA	NA	0	1	NA	Crossed	0	0		Flake	No	No	No	NA	Symmetrical	Triangular	Plunging	Overshot Flake	No		Calcilutite
411	1266	Capriolo	13	D1	Yes	Whole	41.73	30.02	9.53	1.39007	0	0	80-90°	17.97	7.12	Non Facetted	Marked	No	No	No	No	NA	NA	0	2	Flakes	Centripetal	0	0		Flake	No	No	Yes	NA	Asymmetrical	Trapezoidal	Feathered	Pseudo-Levallois point	No	Levallois concept	Calcilutite
423	1267	Capriolo	-	E1	Yes	Whole	57.64	29.04	6.83	1.98485	0	0	70-80°	6.82	2.17	Non Facetted	Diffuse	No	No	No	No	NA	NA	0	2	NA	Unidirectional	0	0		Blade	No	No	Yes	Convergent	Asymmetrical	Triangular	Feathered	Levallois Blade	No	usewear	Calcilutite
412	1268	Capriolo	13	D1	Yes	Whole	48.35	39.27	11.38	1.23122	0	0	60-70°	35.65	6.36	Facetted	Diffuse	No	No	No	No	NA	NA	0	3	Flakes	Unidirectional	0	0		Flake	No	No	No	NA	Asymmetrical	Trapezoidal	Abrupt	Overshot Flake	No	Levallois concept	Calcilutite
432	1269	Capriolo	-	F	Yes	Whole	45.45	26.47	6.29	1.71704	0	0	70-80°	25.73	6.61	Facetted	Diffuse	No	No	No	No	NA	NA	0	2	Blades	Unidirectional	0	0		Flake	No	No	Yes	Parallel	Asymmetrical	Triangular	Abrupt	Levallois Recurrent Flake	No		Calcilutite
431	1270	Capriolo	-	F	No	Proximal	30.39	32.65	6.19	0.930781	0	0	80-90°	22.66	3.9	Facetted	Diffuse	No	No	No	No	NA	NA	0	2	Flakes	Unidirectional	0	0		Flake	No	No	Yes	NA	Asymmetrical	Trapezoidal	NA	Levallois Recurrent Flake	No		Calcilutite
420	1271	Capriolo	15	D1	Yes	Whole	29.15	19.44	3.88	1.49949	0	0	NA	13.95	1.97	Non Facetted	Diffuse	No	No	No	No	NA	NA	0	1	NA	Unidirectional	0	0		Flake	No	No	No	Parallel	Asymmetrical	Trapezoidal	Feathered	Overshot Flake	No		Calcilutite
399	1272	Capriolo	11	D1	Yes	Whole	39.16	14.25	7.41	2.74807	0	0	70-80°	15.17	8.35	Non Facetted	Diffuse	No	No	No	Yes	Dorsal	NA	100	0	0	NA	0	0		Blade	No	No	Yes	Parallel	Asymmetrical	Semicircular	Feathered	Cortical Flake	No		Calcilutite
414	1273	Capriolo	13	D1	No	Mesial	26.78	12.73	6.61	2.10369	0	0	NA	0	0	NA	NA	No	No	No	No	NA	NA	0	1	NA	Unidirectional	0	0		Flake	No	No	No	NA	NA	NA	NA	Flake	No		Calcilutite
416	1274	Capriolo	14	D1	Yes	Whole	39.13	23.28	4.67	1.68084	0	0	80-90°	6.47	2.99	Non Facetted	Diffuse	No	No	No	No	NA	NA	0	1	NA	Unidirectional	0	0		Flake	No	No	No	Skewed	Asymmetrical	Triangular	Hinged	Predetermining Flake	No		Calcilutite
421bis	1275	Capriolo	-	E1	No	Distal	28.14	17.63	5.87	1.59614	0	0	NA	0	0	NA	NA	No	No	No	Yes	Lateral	Pebble	50	1	NA	Unidirectional	0	0		Flake	No	No	No	NA	Asymmetrical	Triangular	Abrupt	Core-Edge Flake	No		Calcilutite
418	1276	Capriolo	15	D1	Yes	Whole	44.66	31.48	7.34	1.41868	0	0	70-80°	19.33	7.36	Facetted (Dihedral)	Diffuse	No	No	No	No	NA	NA	0	1	Flakes	Unidirectional	0	0		Flake	No	No	Yes	NA	Symmetrical	Triangular	Hinged	Predetermining Flake	No		Calcilutite
430	1277	Capriolo	-	E2	Yes	Whole	63.04	36.37	4.97	1.7333	0	0	70-80°	18.55	4.38	Non Facetted	Marked	Yes	No	Yes	No	NA	NA	0	3	Blades	Unidirectional	48.82	11.66	4.18696	Flake	No	No	Yes	NA	Symmetrical	Trapezoidal	Feathered	Levallois Recurrent Flake	No	usewear	Calcilutite
422	1278	Capriolo	-	E1	No	Proximal	16.27	13.82	3.46	1.17728	0	0	NA	3.67	4.15	Non Facetted	Diffuse	No	No	No	No	NA	NA	0	2	NA	Unidirectional	0	0		Flake	No	No	No	NA	Symmetrical	Triangular	NA	Flake	No		Calcarenite
421	1279	Capriolo	-	E1	Yes	Whole	19.28	14.46	5.81	1.33333	0	0	80-90°	7.04	3.42	Non Facetted	Marked	No	No	No	No	NA	NA	0	1	NA	Unidirectional	0	0		Flake	No	No	No	NA	Asymmetrical	Triangular	Hinged	Flake	No		Calcarenite
429	1280	Capriolo	-	E2	No	Fragment	47.41	18.72	6.02	2.53259	0	0	NA	0	0	NA	NA	No	No	No	No	NA	NA	0	2	NA	Unidirectional	0	0		Flake	No	No	No	NA	NA	NA	NA	Flake	Yes		Radiolarite
S-2	1281	Capriolo	-	S	Yes	Whole	28.15	19.84	6.41	1.41885	0	0	<60°	15.02	6.17	Non Facetted	Marked	No	No	No	No	NA	NA	0	2	NA	Unidirectional	0	0		Flake	No	No	Yes	Parallel	Asymmetrical	Triangular	Hinged	Flake	No		Calcilutite
S-3	1282	Capriolo	-	S	Yes	Whole	20.55	18.12	6.15	1.13411	0	0	<60°	3.55	2.16	Non Facetted	Diffuse	No	No	No	No	NA	NA	0	2	NA	Centripetal	0	0		Flake	No	No	No	NA	Asymmetrical	Triangular	Hinged	Discoid Flake	No	usewear	Calcilutite
S-4	1283	Capriolo	-	S	No	Distal	21.64	16.83	4.04	1.2858	0	0	NA	0	0	NA	NA	No	No	No	No	NA	NA	0	2	NA	Unidirectional	0	0		Flake	No	No	Yes	Convergent	Asymmetrical	Triangular	Feathered	Levallois Preferential Flake	No	usewear; conjoins with A2-3-6 dimensions L 63,47 mm	Calcarenite
S-5	1284	Capriolo	-	S	No	Proximal + Mesial	40.7	10.96	3.93	3.7135	0	0	70-80°	19.64	3.39	Facetted (Dihedral)	Diffuse	Yes	No	Yes	No	NA	NA	0	2	NA	Unidirectional	0	0		Blade	No	No	Yes	Convergent	Symmetrical	Trapezoidal	NA	Levallois Blade	No		Calcarenite
S-6	1285	Capriolo	-	S	Yes	Whole	40.2	24.72	3.27	1.62621	0	0	80-90°	19.68	2.74	Facetted (Dihedral)	Marked	Yes	No	No	No	NA	NA	0	2	NA	Unidirectional	0	0		Flake	No	No	Yes	Convergent	Symmetrical	Trapezoidal	Feathered	Levallois Recurrent Flake	Yes		Calcilutite
S-7	1286	Capriolo	-	S	Yes	Whole	23.98	17.01	4.54	1.40976	0	0	70-80°	9.39	2.3	Facetted	Diffuse	No	Yes	No	No	NA	NA	0	3	NA	Centripetal	0	0		Flake	No	No	No	NA	Asymmetrical	Trapezoidal	Feathered	Levallois Recurrent Flake	No	Usewear	Calcilutite
S-8	1287	Capriolo	-	S	Yes	Whole	28.18	21.67	8.42	1.30042	0	0	70-80°	12.52	7.18	Non Facetted	Diffuse	No	No	Yes	No	NA	NA	0	2	NA	Centripetal	0	0		Flake	No	No	No	Skewed	Asymmetrical	Triangular	Abrupt	Levallois Recurrent Flake	No		Calcilutite
S-9	1288	Capriolo	-	S	Yes	Fragment	40.52	21.02	6.32	1.92769	0	0	70-80°	15.06	10.31	Non Facetted	Marked	Yes	No	No	No	0	NA	0	2	NA	Unidirectional	0	0		Flake	No	No	Yes	NA	Asymmetrical	Triangular	NA	Levallois Recurrent Flake	Yes		Radiolarite
S-10	1289	Capriolo	-	S	Yes	Whole	16.81	30.39	3.16	0.553142	0	0	80-90°	3.59	2.06	Non Facetted	Marked	No	No	No	No	NA	NA	0	0	NA	NA	0	0		Flake	No	No	No	NA	Symmetrical	Flat	Feathered	Kombewa flake	No		Calcilutite
S-11	1290	Capriolo	-	S	No	Proximal + Mesial	36.03	16.35	4.84	2.20367	0	0	70-80°	7.17	3.73	Non Facetted	Marked	No	No	Yes	No	NA	NA	0	2	NA	Unidirectional	0	0		Blade	No	Yes	No	Parallel	Symmetrical	Triangular	NA	Core-Edge Flake	No		Calcarenite
S-12	1291	Capriolo	-	S	Yes	Whole	24.55	25.25	9.69	0.972277	0	0	<60°	15.5	3.85	Non Facetted	Diffuse	No	No	Yes	Yes	Dorsal	Pebble	50	2	Flakes	Centripetal	0	0		Flake	No	No	Yes	NA	Asymmetrical	Triangular	Feathered	Cortical Flake	No		Calcilutite
S-13	1292	Capriolo	-	S	Yes	Whole	39.45	21.27	8.72	1.85472	0	0	60-70°	14.95	3.88	Non Facetted	Marked	No	No	Yes	Yes	Distal	NA	<50	2	M	Unidirectional	0	0		Flake	No	No	Yes	Parallel	Asymmetrical	Trapezoidal	Feathered	Overshot Flake	No	usewear; Levallois concept	Quartzite
S-14	1293	Capriolo	-	S	No	Distal	25.03	12.62	4.14	1.98336	0	0	NA	0	0	NA	NA	No	No	No	No	NA	NA	0	2	NA	Unidirectional	0	0		Blade	No	No	Yes	Convergent	Symmetrical	Triangular	Feathered	Blade	No		Calcilutite
S-15	1294	Capriolo	-	S	No	Fragment	25.41	14.09	2.65	1.80341	0	0	NA	0	0	NA	NA	No	No	No	No	NA	NA	0	2	NA	Unidirectional	0	0		Flake	No	No	No	NA	NA	NA	NA	Flake	No		Calcilutite
S-16	1295	Capriolo	-	S	No	Fragment	86.64	42.33	13.24	2.04678	0	0	70-80°	16.85	4.76	Non Facetted	Diffuse	No	No	No	Yes	Lateral	NA	50	1	NA	Unidirectional	0	0		Blade	No	No	Yes	NA	Asymmetrical	Triangular	NA	Core-Edge Flake	No		Calcilutite
?-1	1296	Capriolo	-	-	Yes	Whole	40.45	41.1	16.79	0.984185	0	0	70-80°	13.84	11.25	Non Facetted	Marked	No	No	No	No	NA	NA	0	2	NA	Centripetal	0	0		Flake	No	No	No	Skewed	Asymmetrical	Triangular	Hinged	Pseudo-Levallois point	No		Calcilutite
?-2	1297	Capriolo	-	-	Yes	Whole	42.21	23.71	4.89	1.78026	0	0	80-90°	9.83	3.4	Non Facetted	Marked	No	No	Yes	No	NA	NA	0	3	NA	Unidirectional	0	0		Flake	No	No	Yes	Convergent	Symmetrical	Trapezoidal	Feathered	Levallois Recurrent Flake	No		Calcarenite
?-3	1298	Capriolo	-	-	Yes	Proximal + Mesial	35.69	19.88	6.2	1.79527	0	0	70-80°	10.55	2.97	Non Facetted	Diffuse	No	No	Yes	No	NA	NA	0	2	NA	Unidirectional	0	0		Flake	No	No	Yes	NA	Symmetrical	Triangular	NA	Flake	No	usewear	Radiolarite
?-4	1299	Capriolo	-	-	Yes	Whole	26.79	19.95	6.53	1.34286	0	0	60-70°	9	3.62	Non Facetted	Diffuse	No	No	No	No	NA	NA	0	2	NA	Unidirectional	0	0		Flake	No	No	Yes	Convergent	Symmetrical	Triangular	Feathered	Levallois Recurrent Flake	No		Calcilutite
?-5	1300	Capriolo	-	-	Yes	Whole	33.07	18.86	4.72	1.75345	0	0	70-80°	7.42	2.61	Non Facetted	Diffuse	No	No	Yes	No	NA	NA	0	3	NA	Unidirectional	0	0		Flake	No	No	No	Skewed	Asymmetrical	Trapezoidal	Feathered	Levallois Recurrent Flake	No		Calcilutite
?-6	1301	Capriolo	-	-	No	Distal	44.65	29.91	10.05	1.49281	0	0	NA	0	0	NA	NA	No	No	No	Yes	Dorsal	NA	50	1	NA	Unidirectional	0	0		Flake	No	No	No	NA	Symmetrical	Triangular	Feathered	Core-Edge Flake	No		Calcilutite
?-7	1302	Capriolo	-	-	Yes	Whole	42.91	31.56	7.61	1.35963	0	0	80-90°	16.87	8.06	Non Facetted	Diffuse	No	No	No	No	NA	NA	0	2	NA	Unidirectional	0	0		Flake	No	No	Yes	NA	Asymmetrical	Triangular	Feathered	Levallois Recurrent Flake	No		Calcilutite
?-8	1303	Capriolo	-	-	No	Mesial	20.14	15.79	5.14	1.27549	0	0	NA	0	0	NA	NA	No	No	No	No	NA	NA	0	2	NA	Unidirectional	0	0		Blade	No	No	Yes	NA	Symmetrical	Triangular	NA	Blade	No		Calcilutite
?-9	1304	Capriolo	-	-	No	Proximal	10.87	11.58	2.52	0.938687	0	0	NA	3.17	2.38	Non Facetted	Diffuse	No	No	Yes	No	NA	NA	0	2	NA	Unidirectional	0	0		Flake	No	No	No	NA	Symmetrical	Triangular	NA	Flake	No		Calcilutite
?-10	1305	Capriolo	-	-	No	Fragment	17.53	10.25	3.1	1.71024	0	0	NA	0	0	NA	NA	No	No	No	No	NA	NA	0	0	NA	NA	0	0		Fragment	No	No	No	NA	NA	NA	NA	Fragment	No		Calcarenite
?-11	1306	Capriolo	-	-	No	Fragment	16.57	22.95	6.21	0.722004	0	0	NA	0	0	NA	NA	No	No	No	No	NA	NA	0	2	NA	Centripetal	0	0		Fragment	No	No	No	NA	NA	NA	NA	Flake	No		Calcilutite
A4-6-2	1307	Capriolo	6	A4	No	Fragment	55.1	24.9	6.8	2.21285	0	0	NA	0	0	NA	NA	No	No	No	No	NA	NA	0	0	NA	NA	0	0		Fragment	No	No	No	NA	NA	NA	NA	Fragment	No		Calcarenite
A1-2-7	1308	Capriolo	2	A1	No	Fragment	18.3	12.2	10.1	1.5	0	0	NA	0	0	NA	NA	No	No	No	No	NA	NA	0	0	NA	NA	0	0		Fragment	No	No	No	NA	NA	NA	NA	Fragment	No		Quartzite
A3-6-4	1309	Capriolo	6	A3	No	Fragment	23.4	15.1	10.15	1.54967	0	0	NA	0	0	Non Facetted	NA	No	No	No	No	NA	NA	0	3	NA	Centripetal	0	0		Flake	No	No	No	NA	NA	NA	Feathered	Discoid Flake	No		Calcarenite
A3-6-5	1310	Capriolo	6	A3	No	Fragment	23.1	12.4	7.1	1.8629	0	0	NA	0	0	NA	NA	No	No	No	No	NA	NA	0	0	NA	NA	0	0		Fragment	No	No	No	NA	NA	NA	NA	Fragment	No		Calcarenite
A2-1-23	1311	Capriolo	1	A2	No	Fragment	17.1	8.3	5.1	2.06024	0	0	NA	0	0	NA	NA	No	No	No	No	NA	NA	0	0	NA	NA	0	0		Fragment	No	No	No	NA	NA	NA	NA	Fragment	No		Calcilutite
A3-5-10	1312	Capriolo	5	A3	No	Fragment	16.4	11.2	2.2	1.46429	0	0	NA	0	0	NA	NA	No	No	No	No	NA	NA	0	0	NA	NA	0	0		Fragment	No	No	No	NA	NA	NA	NA	Fragment	No		Calcarenite
A3-6-6	1313	Capriolo	6	A3	No	Mesial	21.1	16.1	2.2	1.31056	0	0	NA	0	0	NA	NA	No	No	No	No	NA	NA	0	1	NA	NA	0	0		Flake	No	No	No	NA	NA	NA	NA	Flake	No		Calcilutite
B2-8-30	1314	Capriolo	8	B2	No	Fragment	42.05	15.1	13.2	2.78477	0	0	NA	0	0	NA	NA	No	No	No	No	NA	NA	0	1	NA	NA	0	0		Flake	No	No	No	NA	NA	NA	NA	Flake	No		Calcilutite
B4-9-3	1315	Capriolo	9	B4	No	Fragment	22.1	23.4	7.1	0.944444	0	0	NA	0	0	NA	NA	No	No	No	No	NA	NA	0	2	NA	Unidirectional	0	0		Flake	No	No	No	NA	NA	NA	NA	Flake	No		Calcilutite
B2-7-29	1316	Capriolo	7	B2	No	Fragment	44.1	17.3	5.2	2.54913	0	0	NA	0	0	NA	NA	No	No	No	No	NA	NA	0	0	NA	NA	0	0		Fragment	No	No	No	NA	NA	NA	NA	Fragment	No		Calcilutite
B3-11-5	1317	Capriolo	11	B3	No	Fragment	17.1	14.3	3.1	1.1958	0	0	NA	0	0	NA	NA	No	No	No	No	NA	NA	0	2	NA	NA	0	0		Fragment	No	No	No	NA	NA	NA	NA	Fragment	No		Calcarenite
B5-7-6	1318	Capriolo	7	B5	No	Fragment	21.1	14.1	5.1	1.49645	0	0	NA	0	0	NA	NA	No	No	No	No	NA	NA	0	0	NA	NA	0	0		Fragment	No	No	No	NA	NA	NA	NA	Fragment	No		Calcilutite
B2-7-30	1319	Capriolo	7	B2	No	Fragment	14.1	6.3	4.3	2.2381	0	0	NA	0	0	NA	NA	No	No	No	No	NA	NA	0	0	NA	NA	0	0		Fragment	No	No	No	NA	NA	NA	NA	Fragment	No		Calcilutite
B2-8-31	1320	Capriolo	8	B2	No	Fragment	20.3	11.2	4.1	1.8125	0	0	NA	0	0	Natural	NA	No	No	No	No	NA	NA	0	0	NA	NA	0	0		Flake	No	No	No	NA	NA	NA	NA	Flake	No		Calcarenite
C1-7-1	1321	Capriolo	7	C1	No	Fragment	32.2	30.3	20.1	1.06271	0	0	NA	0	0	NA	NA	No	No	No	No	NA	NA	0	0	NA	NA	0	0		Fragment	No	No	No	NA	NA	NA	NA	Fragment	No		Quartzite
406	1322	Capriolo	11	D1	No	Fragment	21.1	8.1	5.15	2.60494	0	0	NA	0	0	NA	NA	No	No	No	No	NA	NA	0	0	NA	NA	0	0		Fragment	No	No	No	NA	NA	NA	NA	Fragment	No		Calcilutite
409	1323	Capriolo	12	D1	No	Mesial	11.2	23.5	7.1	0.476596	0	0	NA	0	0	NA	NA	No	No	No	No	NA	NA	0	2	NA	NA	0	0		Flake	No	No	No	NA	NA	NA	NA	Flake	No		Calcilutite
410	1324	Capriolo	12	D1	No	Fragment	18.1	15.4	3.1	1.17532	0	0	NA	0	0	NA	NA	No	No	No	No	NA	NA	0	3	NA	Centripetal	0	0		Flake	No	No	No	NA	NA	NA	NA	Flake	No		Calcilutite
419	1325	Capriolo	15	D1	No	Fragment	31.1	21.2	10.1	1.46698	0	0	NA	0	0	NA	NA	No	No	No	No	NA	NA	0	1	NA	NA	0	0		Flake	No	No	No	NA	NA	NA	NA	Flake	No		Calcilutite
391	1326	Capriolo	9	D1	Yes	Whole	21.17	9.73	5.29	2.17575	0	0	60-70°	3.43	1.19	Non Facetted	Diffuse	No	No	No	No	NA	NA	0	2	NA	Crossed	0	0		Blade	No	No	No	Parallel	Symmetrical	Triangular	Feathered	Core-Edge Flake	No		Calcarenite
382	1327	Capriolo	11	D2	No	Proximal + Mesial	41.63	45.52	16.63	0.914543	0	0	70-80°	16.76	6.19	Non Facetted	Marked	No	No	Yes	Yes	Lateral	Pebble	<50	2	NA	Unidirectional	0	0		Flake	No	No	Yes	NA	Asymmetrical	Trapezoidal	NA	Cortical Flake	No	unsafe burial context	Calcilutite
385	1328	Capriolo	11	D2	Yes	Whole	102.66	58.46	27.55	1.75607	0	0	60-70°	22.05	9.19	Non Facetted	Diffuse	No	No	No	No	NA	NA	0	4	Flakes	Centripetal	0	0		Flake	No	No	Yes	NA	Symmetrical	Triangular	Abrupt	Core-Edge Flake	No	Discoidal concept; unsafe burial context	Calcilutite
376	1329	Capriolo	12	D2	Yes	Whole	62.74	44.37	5.57	1.41402	0	0	70-80°	39.26	8.51	Non Facetted	Marked	No	Yes	Yes	Yes	Dorsal	NA	>50	1	NA	Unidirectional	0	0		Flake	No	No	Yes	NA	Symmetrical	Flat	Abrupt	Cortical Flake	No	usewear; unsafe burial context	Calcarenite
368	1330	Capriolo	15	D2	Yes	Whole	61.88	26.71	5.68	2.31674	0	0	80-90°	13.97	3.92	Non Facetted	Marked	Yes	No	No	No	NA	NA	0	2	NA	Unidirectional	0	0		Blade	No	No	Yes	Parallel	Symmetrical	Trapezoidal	Feathered	Levallois Blade	No	usewear; unsafe burial context	Calcilutite
371	1331	Capriolo	14	D2	Yes	Whole	41.75	29.13	12.49	1.43323	0	0	70-80°	17.93	8.49	Non Facetted	Marked	No	No	Yes	No	NA	NA	0	3	Flakes	Centripetal	0	0		Flake	No	No	Yes	NA	Asymmetrical	Triangular	Feathered	Core-Edge Flake	No	Discoidal concept; unsafe burial context	Calcilutite
380	1332	Capriolo	11	D2	Yes	Whole	63.37	22.55	8.61	2.8102	0	0	70-80°	19.41	7.88	Facetted (Dihedral)	Diffuse	Yes	No	Yes	Yes	Lateral	NA	50	1	NA	Unidirectional	0	0		Blade	No	No	Yes	Convergent	Asymmetrical	Triangular	Feathered	Core-Edge Flake	Yes	Levallois concept; unsafe burial context	Calcilutite
386	1333	Capriolo	11	D2	No	Proximal + Mesial	18.05	13.15	4.19	1.37262	0	0	80-90°	7.16	3.18	Non Facetted	Diffuse	No	No	No	No	NA	NA	0	3	NA	Unidirectional	0	0		Flake	No	Yes	No	NA	Symmetrical	Trapezoidal	NA	Predetermining Flake	No	unsafe burial context	Calcilutite
374	1334	Capriolo	12	D2	Yes	Whole	32.86	21	10.78	1.56476	0	0	<60°	13.48	5.47	Non Facetted	Absent	No	No	Yes	No	NA	NA	0	4	NA	Centripetal	0	0		Flake	No	No	No	Skewed	Asymmetrical	Triangular	Abrupt	Core-Edge Flake	No	unsafe burial context	Calcarenite
370	1335	Capriolo	14	D2	Yes	Whole	46.01	23.31	5.21	1.97383	0	0	70-80°	13.87	5.36	Facetted	Marked	No	No	No	No	NA	NA	0	3	NA	Centripetal	0	0		Blade	No	No	Yes	Parallel	Symmetrical	Triangular	Feathered	Levallois Blade	No	usewear; unsafe burial context	Calcilutite
373	1336	Capriolo	13	D2	No	Mesial + Distal	46.74	20.58	10.05	2.27114	0	0	NA	0	0	NA	NA	No	No	No	No	NA	NA	0	2	NA	Unidirectional	0	0		Blade	Yes	No	No	Parallel	Symmetrical	Triangular	Plunging	Core-Edge Flake	No	Levallois concept; usewear; unsafe burial context	Calcilutite
369	1337	Capriolo	14	D2	No	Proximal + Mesial	49.23	29.08	5.47	1.69292	0	0	80-90°	4.69	3.47	Facetted	Diffuse	No	No	No	No	NA	NA	0	3	NA	Unidirectional	0	0		Flake	No	No	Yes	Parallel	Symmetrical	Trapezoidal	NA	Levallois Recurrent Flake	No	usewear; unsafe burial context	Calcilutite
389	1338	Capriolo	11	D2	Yes	Whole	38.86	31.36	9.9	1.23916	0	0	80-90°	13.49	4.56	Non Facetted	Diffuse	No	No	No	Yes	Distal	NA	<50	3	NA	Centripetal	0	0		Flake	No	No	Yes	NA	Symmetrical	Trapezoidal	Hinged	Predetermining Flake	No	unsafe burial context	Calcarenite
378	1339	Capriolo	11	D2	No	Fragment	38.33	22.17	11.14	1.72891	0	0	70-80°	0	0	Non Facetted	Marked	No	No	No	No	NA	NA	0	1	Flakes	Unidirectional	0	0		Flake	No	No	No	NA	NA	NA	Feathered	Flake	No	unsafe burial context	Calcilutite
383	1340	Capriolo	11	D2	No	Proximal + Mesial	56.58	51.34	11.83	1.10206	0	0	70-80°	28.73	14.18	Non Facetted	Marked	No	Yes	No	Yes	Lateral	NA	<50	2	Flakes	Unidirectional	0	0		Flake	No	No	Yes	NA	Asymmetrical	Triangular	NA	Levallois Recurrent Flake	No	unsafe burial context	Calcarenite
375	1341	Capriolo	12	D2	No	Mesial	35.17	21.85	5.77	1.60961	0	0	NA	0	0	NA	NA	No	No	No	No	NA	NA	0	2	Blades	Unidirectional	0	0		Blade	No	No	Yes	Parallel	Symmetrical	Trapezoidal	NA	Levallois Blade	No	usewear; unsafe burial context	Calcilutite
384	1342	Capriolo	11	D2	Yes	Whole	50.24	20.59	10.41	2.44002	0	0	60-70°	8.71	3.85	Non Facetted	Diffuse	No	No	Yes	No	NA	NA	0	1	NA	Unidirectional	0	0		Blade	No	No	No	Skewed	Asymmetrical	Triangular	Abrupt	Core-Edge Flake	No	unsafe burial context	Calcilutite
381	1343	Capriolo	11	D2	No	Fragment	47.33	23.03	7.28	2.05515	0	0	NA	0	0	NA	NA	No	No	No	No	NA	NA	0	0	NA	NA	0	0		Fragment	No	No	No	NA	NA	NA	NA	Fragment	No	unsafe burial context	Calcilutite
377	1344	Capriolo	10	D2	No	Mesial	33.36	22.42	4.84	1.48796	0	0	NA	0	0	NA	NA	No	No	No	No	NA	NA	0	2	Flakes	Centripetal	0	0		Flake	No	No	No	NA	NA	NA	NA	Flake	No		Calcarenite
372	1345	Capriolo	14	D2	No	Fragment	32.07	14.07	5.65	2.27932	0	0	NA	0	0	NA	NA	No	No	No	No	NA	NA	0	2	NA	Unidirectional	0	0		Flake	No	No	Yes	NA	NA	NA	Plunging	Levallois Recurrent Flake	No	usewear; unsafe burial context	Calcarenite
387	1346	Capriolo	11	D2	No	Fragment	16.54	9.92	2.83	1.66734	0	0	NA	0	0	NA	NA	No	No	No	No	NA	NA	0	2	NA	Unidirectional	0	0		Flake	No	No	No	NA	NA	NA	Feathered	Flake	No	unsafe burial context	Calcarenite
436	1347	Capriolo	surface	surface	No	Fragment	57.11	44.59	13.95	1.28078	0	0	NA	0	0	NA	NA	No	No	No	No	NA	NA	0	0	NA	NA	0	0		Fragment	No	No	No	NA	NA	NA	NA	Fragment	No		Calcilutite
440	1348	Capriolo	surface	surface	Yes	Whole	41.79	25.19	7.25	1.65899	0	0	70-80°	9.77	5.27	Facetted	Marked	No	No	No	Yes	Dorsal	Pebble	>50	2	NA	Unidirectional	0	0		Flake	Yes	No	Yes	Parallel	Symmetrical	Trapezoidal	Plunging	Overshot Flake	No	usewear	Radiolarite
438	1349	Capriolo	surface	surface	No	Proximal + Mesial	37.49	35.95	7.49	1.04284	0	0	70-80°	19.91	6.48	Facetted	Marked	No	No	Yes	No	NA	NA	0	3	NA	Unidirectional	0	0		Flake	No	No	No	NA	Asymmetrical	Trapezoidal	NA	Levallois Recurrent Flake	No		Calcilutite
439	1350	Capriolo	surface	surface	Yes	Whole	49.63	47.97	19.2	1.0346	0	0	70-80°	46.83	16.65	Facetted (Dihedral)	Diffuse	Yes	No	No	No	NA	NA	0	2	Flakes	Centripetal	0	0		Flake	No	No	No	Skewed	Asymmetrical	Trapezoidal	Feathered	Pseudo-Levallois point	No		Calcilutite
435	1351	Capriolo	surface	surface	Yes	Whole	52.54	31.6	12.1	1.66266	0	0	70-80°	25.65	10.19	Non Facetted	Marked	No	No	Yes	No	NA	NA	0	2	Flakes	Unidirectional	0	0		Flake	No	No	Yes	NA	Asymmetrical	Triangular	Abrupt	Core-Edge Flake	No		Calcilutite
434	1352	Capriolo	surface	surface	Yes	Whole	62.72	41.3	9.64	1.51864	0	0	80-90°	30.32	10.2	facetted (Dihedral)	Marked	No	No	No	No	NA	NA	0	3	Flakes	Unidirectional	0	0		Flake	No	No	Yes	NA	Asymmetrical	Trapezoidal	Feathered	Levallois Recurrent Flake	No		Calcilutite
433	1353	Capriolo	surface	surface	Yes	Whole	60.89	37.96	13.96	1.60406	0	0	60-70°	20.51	8.61	Non Facetted	Diffuse	No	No	Yes	No	NA	NA	0	2	NA	Unidirectional	0	0		Flake	No	No	Yes	Parallel	Asymmetrical	Triangular	Hinged	Core-Edge Flake	No	usewear	Calcilutite
445	1354	Capriolo	surface	surface	Yes	Whole	36.61	20.39	8.79	1.79549	0	0	70-80°	6.8	2.14	Non Facetted	Marked	No	No	Yes	Yes	Dorsal	Pebble	100	0	NA	NA	0	0		Flake	No	No	Yes	NA	Symmetrical	Triangular	Plunging	Cortical Flake	No		Radiolarite
454	1355	Capriolo	surface	surface	No	Distal	20.64	24.15	7.21	0.854658	0	0	NA	0	0	NA	NA	No	No	No	No	NA	NA	0	2	NA	Unidirectional	0	0		Flake	No	No	No	NA	NA	NA	Feathered	Flake	No		Calcarenite
455	1356	Capriolo	surface	surface	No	Proximal	22.2	22.92	11.44	0.968586	0	0	70-80°	13.91	5.54	Non Facetted	Marked	No	No	Yes	Yes	Dorsal	Pebble	100	0	NA	NA	0	0		Flake	No	No	Yes	NA	NA	NA	NA	Cortical Flake	No		Radiolarite
449	1357	Capriolo	surface	surface	No	Fragment	32.44	20.58	13.82	1.57629	0	0	<60°	0	0	Non Facetted	Diffuse	No	No	No	No	NA	NA	0	3	NA	Centripetal	0	0		Flake	No	No	No	NA	NA	NA	Feathered	Discoid Flake	No		Calcarenite
443	1358	Capriolo	surface	surface	Yes	Whole	31.84	30.9	10.28	1.03042	0	0	60-70°	7.61	4.62	Non Facetted	Diffuse	No	No	No	Yes	Dorsal	NA	>50	1	NA	Unidirectional	0	0		Flake	No	No	Yes	NA	Asymmetrical	Trapezoidal	Abrupt	Cortical Flake	No		Quartzite
452	1359	Capriolo	surface	surface	No	Fragment	34.39	23.19	17	1.48297	0	0	NA	0	0	NA	NA	No	No	No	No	NA	NA	0	0	NA	NA	0	0		Fragment	No	No	No	NA	NA	NA	NA	Fragment	No		Calcilutite
442	1360	Capriolo	surface	surface	No	Fragment	43.62	31.3	14.73	1.39361	0	0	70-80°	0	0	Facetted	Diffuse	Yes	No	Yes	No	NA	NA	0	3	NA	Centripetal	0	0		Flake	No	No	Yes	NA	NA	NA	Feathered	Flake	No		Calcarenite
441	1361	Capriolo	surface	surface	No	Proximal	28.12	38.05	7.19	0.739028	0	0	80-90°	30.82	7.01	facetted (Dihedral)	Marked	Yes	No	Yes	No	NA	NA	0	2	Flakes	Unidirectional	0	0		Flake	No	No	Yes	NA	NA	NA	NA	Levallois Recurrent Flake	No		Calcarenite
448	1362	Capriolo	surface	surface	Yes	Whole	30.22	19.06	8.94	1.58552	0	0	<60°	11.97	4.86	Non Facetted	Diffuse	No	No	No	No	NA	NA	0	2	NA	Opposed	0	0		Flake	No	No	Yes	NA	Symmetrical	Triangular	Hinged	Discoid Flake	No	usewear	Calcilutite
450	1363	Capriolo	surface	surface	Yes	Whole	35.41	20.86	5.72	1.69751	0	0	70-80°	25.36	5.45	facetted (Dihedral)	Marked	Yes	No	Yes	No	NA	NA	0	2	Flakes	Crossed	0	0		Flake	No	No	No	Skewed	Asymmetrical	Triangular	Feathered	Levallois Recurrent Flake	No	usewear	Calcilutite
446	1364	Capriolo	surface	surface	No	Proximal	29.31	35.95	7.73	0.815299	0	0	80-90°	12.71	5.2	Non Facetted	Diffuse	No	No	No	No	NA	NA	0	2	NA	Unidirectional	0	0		Flake	No	No	Yes	NA	NA	NA	NA	Levallois Recurrent Flake	No		Calcilutite
456	1365	Capriolo	surface	surface	No	Fragment	17.36	12.05	8.4	1.44066	0	0	NA	0	0	NA	NA	No	No	No	No	NA	NA	0	0	NA	NA	0	0		Fragment	No	No	No	NA	NA	NA	NA	Fragment	No		Calcarenite
453	1366	Capriolo	surface	surface	Yes	Whole	33.63	17.3	6.81	1.94393	0	0	60-70°	12.27	5.79	Non Facetted	Diffuse	No	No	Yes	No	NA	NA	0	1	NA	Unidirectional	0	0		Flake	No	No	No	Skewed	Asymmetrical	Triangular	Hinged	Predetermining Flake	No		Calcilutite
447	1367	Capriolo	surface	surface	Yes	Whole	34.29	32.38	9.52	1.05899	0	0	70-80°	20.72	8.65	Non Facetted	Marked	No	No	Yes	Yes	Dorsal	NA	50	2	NA	Centripetal	0	0		Flake	No	No	No	NA	Asymmetrical	Trapezoidal	Abrupt	Cortical Flake	No		Calcarenite
444	1368	Capriolo	surface	surface	Yes	Whole	31.42	20	5.27	1.571	0	0	70-80°	6.29	6.07	Non Facetted	Marked	No	No	No	No	NA	NA	0	3	NA	Unidirectional	0	0		Flake	No	No	Yes	NA	Asymmetrical	Trapezoidal	Feathered	Levallois Recurrent Flake	No	usewear	Calcilutite
451	1369	Capriolo	surface	surface	No	Proximal	23.03	24.98	5.57	0.921938	0	0	70-80°	23.58	5.45	Non Facetted	Marked	No	Yes	Yes	No	NA	NA	0	2	NA	Unidirectional	0	0		Flake	No	No	Yes	NA	Asymmetrical	Triangular	NA	Flake	No		Calcilutite
BI-3	1370	Iena	1	A	Yes	Whole	66.37	47.85	17.28	1.38704	0	0	80-90°	18.1	10.36	Non Facetted	Diffuse	No	No	No	Yes	Lateral	NA	>50	1	Flakes	Unidirectional	45.62	0		Flake	No	No	Yes	NA	Asymmetrical	Trapezoidal	Abrupt	Cortical Flake	No		Calcilutite
BI-4	1371	Iena	8	C	No	Mesial + Distal	53.57	39.66	9.62	1.35073	0	0	NA	0	0	NA	NA	No	No	No	Yes	Dorsal	NA	>50	1	Flakes	Unidirectional	0	0		Flake	No	No	No	NA	Asymmetrical	Triangular	Abrupt	Cortical Flake	No		Calcilutite
BI-5	1372	Iena	10	D	Yes	Whole	60.72	49.05	9.21	1.23792	0	0	60-70°	15.81	1.93	Non Facetted	Diffuse	No	No	Yes	Yes	Lateral	NA	<50	1	Flakes	Crossed	0	0		Flake	No	No	Yes	NA	Asymmetrical	Triangular	Feathered	Core-Edge Flake	No		Calcilutite
BI-6	1373	Iena	7	D	No	Fragment	52.99	35.29	14.55	1.50156	0	0	NA	0	0	NA	NA	No	No	No	No	NA	NA	0	0	NA	NA	0	0		Fragment	No	No	No	NA	NA	NA	NA	Fragment	No		Calcilutite
BI-7	1374	Iena	1	B	Yes	Whole	54.54	46.49	9.83	1.17316	0	0	60-70°	16.1	5.32	Non Facetted	Absent	No	No	No	No	NA	NA	0	0	NA	NA	0	0		Flake	No	No	No	NA	Asymmetrical	Triangular	Hinged	Flake	No		Calcilutite
BI-9	1375	Iena	10	F	Yes	Whole	36.28	27.86	13.56	1.30223	0	0	70-80°	31.6	11.42	facetted (dihedral)	Diffuse	No	No	No	No	NA	NA	0	2	Flakes	Centripetal	27.63	20.86	1.32454	Flake	No	No	Yes	NA	Asymmetrical	Triangular	Abrupt	Discoid Flake	No		Calcilutite
BI-10	1376	Iena	9	D	Yes	Whole	32.6	23.63	6.82	1.3796	0	0	70-80°	24.38	4.54	Facetted	Diffuse	No	No	No	No	NA	NA	0	0	NA	NA	0	0		Flake	No	No	No	NA	Asymmetrical	Trapezoidal	Feathered	Flake	No		Calcilutite
BI-11	1377	Iena	3	C	No	Distal	23.27	25.67	4.49	0.906506	0	0	NA	0	0	NA	NA	No	No	No	Yes	Lateral	NA	<50	1	NA	Unidirectional	0	0		Flake	No	No	No	NA	NA	NA	Feathered	Flake	No		Calcilutite
BI-12	1378	Iena	1	C	No	Proximal	26.26	20.8	6.02	1.2625	0	0	80-90°	7.58	2.57	Non Facetted	Absent	No	No	No	No	NA	NA	0	1	NA	Unidirectional	0	0		Flake	No	No	No	NA	NA	NA	NA	Flake	No		Calcilutite
BI-13	1379	Iena	6	C	Yes	Whole	21.45	19.06	7.32	1.12539	0	0	60-70°	11.06	4.13	Facetted	Diffuse	Yes	No	Yes	Yes	Distal	NA	<50	1	Flakes	Centripetal	0	0		Flake	No	No	Yes	NA	Asymmetrical	Trapezoidal	Hinged	Overshot Flake	No		Calcilutite
BI-14	1380	Iena	9	D	Yes	Whole	40.44	36.54	9.43	1.10673	0	0	60-70°	18.58	4.04	Facetted (Dihedral)	Absent	No	No	No	No	NA	NA	0	3	Flakes	Centripetal	15.29	13.19	1.15921	Flake	No	No	Yes	NA	Symmetrical	Trapezoidal	Abrupt	Discoid Flake	No		Calcilutite
BI-15	1381	Iena	9	D	No	Fragment	37.59	18.28	8.45	2.05635	0	0	80-90°	0	0	Facetted	Marked	No	No	No	Yes	Lateral	NA	<50	1	Flakes	Unidirectional	0	0		Flake	No	No	Yes	NA	NA	NA	Hinged	Levallois Recurrent Flake	No		Calcarenite
BI-16	1382	Iena	12	E	No	Fragment	35.42	16.81	7.74	2.10708	0	0	70-80°	8.86	2.4	Non Facetted	Absent	No	No	No	No	NA	NA	0	2	NA	Unidirectional	0	0		Flake	No	No	No	NA	NA	NA	NA	Flake	No		Calcilutite
BI-17	1383	Iena	9	D	No	Distal	49.46	25.98	11.94	1.90377	0	0	NA	0	0	NA	NA	No	No	No	No	NA	NA	0	2	Flakes	Centripetal	0	0		Flake	No	No	No	NA	NA	NA	NA	Flake	No		Calcilutite
BI-18	1384	Iena	10	F	No	Fragment	26.56	12.48	3.83	2.12821	0	0	NA	0	0	NA	NA	No	No	No	No	NA	NA	0	0	NA	NA	0	0		Fragment	No	No	No	NA	NA	NA	NA	Fragment	No		Calcilutite
BI-19	1385	Iena	1	C	No	Fragment	38.7	16.46	8.85	2.35115	0	0	NA	0	0	NA	NA	No	No	No	No	NA	NA	0	0	NA	NA	0	0		Fragment	No	No	No	NA	NA	NA	NA	Fragment	No		Calcilutite
BI-20	1387	Iena	8	D	No	Distal	8.05	16.41	2.36	0.490555	0	0	NA	0	0	NA	NA	No	No	No	No	NA	NA	0	1	NA	Unidirectional	0	0		Flake	No	No	No	NA	NA	NA	Feathered	Flake	No		Calcarenite
BI-21	1388	Iena	12	E	No	Fragment	12.91	16.69	5.51	0.773517	0	0	NA	0	0	NA	NA	No	No	No	Yes	Dorsal	NA	100	0	NA	NA	0	0		Flake	No	No	No	NA	NA	NA	NA	Cortical Flake	No		Calcilutite
BI-22	1389	Iena	12	E	No	Fragment	36.95	18.35	10.07	2.01362	0	0	NA	0	0	NA	NA	No	No	No	No	NA	NA	0	0	NA	NA	0	0		Fragment	No	No	No	NA	NA	NA	NA	Fragment	No		Calcilutite
BI-23	1390	Iena	14	F	No	Fragment	21.33	9.53	9.5	2.2382	0	0	NA	0	0	NA	NA	No	No	No	No	NA	NA	0	0	NA	NA	0	0		Fragment	No	No	No	NA	NA	NA	NA	Fragment	No		Calcilutite
BI-24	1391	Iena	6	D	No	Distal	22.7	47.63	9.85	0.47659	0	0	NA	0	0	NA	NA	No	No	No	No	NA	NA	0	0	NA	NA	0	0		Flake	No	No	No	NA	NA	NA	Hinged	Flake	No		Calcilutite
BI-25	1392	Iena	6	D	No	Fragment	49.31	20.95	9.2	2.3537	0	0	NA	0	0	NA	NA	No	No	No	No	NA	NA	0	0	NA	NA	0	0		Fragment	No	No	No	NA	NA	NA	NA	Fragment	No		Calcilutite
BI-26	1393	Iena	X	E	No	Whole	64.79	36.64	28.04	1.76829	0	0	NA	0	0	NA	NA	No	No	No	No	NA	NA	0	0	NA	NA	0	0		Chunk	No	No	No	NA	NA	NA	NA	Chunk	No		Calcilutite
BI-27	1394	Iena	X	E	No	Whole	61.79	73.56	21.87	0.839995	0	0	NA	0	0	NA	NA	No	No	No	No	NA	NA	0	0	NA	NA	0	0		Chunk	No	No	No	NA	NA	NA	NA	Chunk	No		Calcilutite
BI-28	1395	Iena	6	E	No	Whole	73.77	49.86	39.4	1.47954	0	0	NA	0	0	NA	NA	No	No	No	No	NA	NA	0	0	NA	NA	0	0		Chunk	No	No	No	NA	NA	NA	NA	Chunk	No		Calcilutite
BI-29	1396	Iena	5	D	No	Fragment	31.66	22.79	8.43	1.38921	0	0	NA	0	0	NA	NA	No	No	No	No	NA	NA	0	0	NA	NA	0	0		Fragment	No	No	No	NA	NA	NA	NA	Fragment	No		Calcilutite
BI-30	1397	Iena	12	F	Yes	Whole	31.86	27.94	10.07	1.1403	0	0	60-70°	12.54	4.25	Non Facetted	Absent	No	No	No	Yes	Dorsal	Pebble	>50	1	Flakes	Crossed	0	0		Flake	No	No	Yes	NA	Symmetrical	Triangular	Abrupt	Cortical Flake	No		Calcilutite
BI-31	1398	Iena	1	E	No	Fragment	37.35	21.31	8.31	1.7527	0	0	80-90°	0	0	Facetted	Diffuse	No	No	No	No	NA	NA	0	2	Flakes	Unidirectional	0	0		Flake	No	No	Yes	NA	NA	NA	NA	Levallois Recurrent Flake	No		Calcilutite
BI-32	1399	Iena	7	D	Yes	Whole	37.05	28.37	8.48	1.30596	0	0	80-90°	11.32	4.92	Non Facetted	Absent	No	No	No	Yes	Lateral	NA	50	1	Flakes	Unidirectional	0	0		Flake	No	No	Yes	NA	Asymmetrical	Triangular	Abrupt	Flake	No		Calcilutite
BI-33	1400	Iena	0	A	Yes	Whole	26.96	24.92	4.4	1.08186	0	0	60-70°	6.8	3.1	Non Facetted	Diffuse	No	No	No	No	NA	NA	0	1	Flakes	Unidirectional	0	0		Flake	No	No	No	NA	Asymmetrical	Trapezoidal	Plunging	Flake	No		Calcilutite
BI-34	1401	Iena	1	A	Yes	Whole	29.39	12.26	9.97	2.39723	0	0	NA	2.52	2.39	Non Facetted	Absent	No	No	No	Yes	Lateral	NA	<50	2	NA	Crossed	0	0		Flake	No	No	Yes	NA	Asymmetrical	Triangular	Feathered	Core-Edge Flake	No		Calcilutite
BI-35	1402	Iena	2	A	Yes	Whole	31.38	24.55	8.16	1.27821	0	0	80-90°	21.21	4.39	Facetted (Dihedral)	Diffuse	No	No	No	No	NA	NA	0	2	Flakes	Unidirectional	0	0		Flake	No	No	Yes	NA	Asymmetrical	Triangular	Feathered	Flake	No		Calcilutite
BI-36	1403	Iena	8	C	No	Distal	19.03	15.39	6.06	1.23652	0	0	NA	0	0	NA	NA	No	No	No	No	NA	NA	0	1	NA	Unidirectional	0	0		Flake	No	No	No	NA	NA	NA	Abrupt	Overshot Flake	No	usewear	Calcilutite
BI-37	1404	Iena	1	A	No	Fragment	22.99	29.12	6.07	0.789492	0	0	NA	0	0	NA	NA	No	No	No	No	NA	NA	0	0	NA	NA	0	0		Fragment	No	No	No	NA	NA	NA	NA	Fragment	No		Calcilutite
BI-38	1405	Iena	1	C	No	Whole	28.98	27.22	10.16	1.06466	0	0	NA	0	0	NA	NA	No	No	No	No	NA	NA	0	0	NA	NA	0	0		Chunk	No	No	No	NA	NA	NA	NA	Chunk	No		Calcilutite
BI-40	1406	Iena	9	D	Yes	Whole	46.52	65.04	10.98	0.715252	0	0	60-70°	18.77	7.14	Non Facetted	Marked	No	No	No	Yes	Distal	NA	<50	2	Flakes	Unidirectional	34.95	54.16	0.64531	Flake	No	No	Yes	NA	Symmetrical	Trapezoidal	Plunging	Overshot Flake	No	patinated	Calcilutite
BI-41	1409	Iena	14	F	Yes	Whole	30.86	25.38	7.51	1.21592	0	0	70-80°	10.92	6.3	Non Facetted	Diffuse	No	No	Yes	Yes	Lateral	Pebble	<50	4	Flakes	Centripetal	0	0		Flake	No	No	Yes	NA	Asymmetrical	Trapezoidal	Feathered	Core-Edge Flake	No	Levallois concept; usewear	Calcilutite
BI-42	1412	Iena	6	A	Yes	Whole	30.26	26.8	14.78	1.1291	0	0	<60°	14.19	6.9	Non Facetted	Marked	No	No	Yes	Yes	Distal	Pebble	<50	4	Flakes	Centripetal	0	0		Flake	No	No	No	Skewed	Asymmetrical	Triangular	Abrupt	Core-Edge Flake	No	Discoidal concept; usewear	Calcilutite
BI-43	1413	Iena	10	D	Yes	Whole	18.19	13.76	7.62	1.32195	0	0	<60°	7.6	2.76	Non Facetted	Diffuse	Yes	No	No	No	NA	NA	0	2	Flakes	Crossed	0	0		Flake	No	No	Yes	NA	Asymmetrical	Triangular	Feathered	Pseudo-Levallois point	No	Discoidal concept	Calcilutite
BI-44	1414	Iena	12	E	Yes	Whole	54.49	34.73	7.18	1.56896	0	0	70-80°	31.22	6.26	Facetted (Chapeau de Gendarme)	Diffuse	Yes	No	No	No	NA	NA	0	2	Flakes	Unidirectional	0	0		Flake	No	No	Yes	NA	Symmetrical	Trapezoidal	NA	Levallois Recurrent Flake	Yes		Calcilutite
BI-45	1415	Iena	2	?	Yes	Whole	53.05	33.16	7.38	1.59982	0	0	70-80°	12.88	5.53	Facetted	Marked	Yes	No	Yes	No	NA	NA	0	1	Flakes	Crossed	0	0		Flake	No	No	Yes	NA	Asymmetrical	Triangular	Feathered	Levallois Recurrent Flake	Yes		Calcilutite
BI-46	1416	Iena	X	E	Yes	Whole	33.53	19.73	5.76	1.69944	0	0	70-80°	13.14	4.67	Facetted	Diffuse	Yes	Yes	Yes	No	NA	NA	0	3	Flakes	Unidirectional	0	0		Flake	No	No	Yes	NA	Symmetrical	Triangular	NA	Levallois Recurrent Flake	No	usewear	Calcilutite
BI-47	1417	Iena	0	A	No	Proximal	27.2	28.74	4.15	0.946416	0	0	80-90°	10.75	4.81	Non Facetted	Marked	Yes	No	Yes	No	NA	NA	0	1	Flakes	Unidirectional	0	0		Flake	No	No	No	NA	NA	NA	NA	Levallois Recurrent Flake	No	usewear	Calcilutite
BI-48	1418	Iena	1	A	No	Proximal + Mesial	25.06	31.9	6.42	0.78558	0	0	70-80°	19.7	5.41	Facetted (Dihedral)	Diffuse	No	Yes	Yes	No	NA	NA	0	1	Flakes	Unidirectional	0	0		Flake	No	No	No	NA	Asymmetrical	Trapezoidal	NA	Levallois Recurrent Flake	No	usewear	Calcilutite
BI-49	1419	Iena	1	A	Yes	Whole	32	18.46	8.54	1.73348	0	0	70-80°	12.96	3.29	Facetted	Marked	Yes	No	Yes	No	NA	NA	0	2	Flakes	Unidirectional	0	0		Flake	No	No	Yes	NA	Asymmetrical	Triangular	NA	Core-Edge Flake	Yes	Levallois concept	Calcilutite
BI-50	1421	Iena	10	D	Yes	Whole	35.89	26.06	7.89	1.37721	0	0	80-90°	20.7	6.68	Facetted	Marked	Yes	Yes	Yes	No	NA	NA	0	3	Flakes	Unidirectional	0	0		Flake	No	No	Yes	NA	Asymmetrical	Trapezoidal	Feathered	Levallois Recurrent Flake	Yes		Calcilutite
BI-51	1423	Iena	6	C	No	Fragment	37.74	17.27	4.27	2.18529	0	0	NA	0	0	NA	NA	No	No	No	No	NA	NA	0	1	NA	Unidirectional	0	0		Flake	No	No	No	NA	NA	NA	NA	Flake	No		Calcilutite
BI-52	1425	Iena	10	F	No	Proximal + Mesial	24.71	26.85	3	0.920298	0	0	80-90°	21.76	4.13	Facetted (Dihedral)	Diffuse	No	No	No	No	NA	NA	0	1	Flakes	Unidirectional	0	0		Flake	No	No	Yes	NA	Symmetrical	Trapezoidal	NA	Flake	No		Calcilutite
BI-53	1426	Iena	10	D	Yes	Whole	23.69	16.16	5.07	1.46597	0	0	70-80°	5.23	1.02	Non Facetted	Diffuse	No	No	Yes	No	NA	NA	0	1	Flakes	Unidirectional	0	0		Flake	No	No	Yes	NA	Symmetrical	Triangular	Plunging	Overshot Flake	No		Calcilutite
BI-54	1427	Iena	6	C	No	Whole	41.86	22.03	7.94	1.90014	0	0	70-80°	7.56	4.2	Natural	Absent	No	No	No	Yes	Proximal	NA	<50	1	Flakes	Unidirectional	0	0		Flake	No	No	Yes	NA	NA	NA	Abrupt	Overshot Flake	Yes		Calcilutite
BI-55	1429	Iena	?	?	Yes	Whole	49.97	34.62	5.35	1.44339	0	0	70-80°	26.12	6.7	Facetted	Marked	Yes	No	Yes	No	NA	NA	0	3	Blades	Unidirectional	0	0		Flake	No	No	Yes	NA	Asymmetrical	Trapezoidal	NA	Levallois Recurrent Flake	Yes		Calcilutite
BI-56	1430	Iena	1	B	Yes	Whole	36.99	29.46	8.04	1.2556	0	0	80-90°	23.91	7.26	Facetted	Marked	Yes	No	Yes	No	NA	NA	0	3	Flakes	Unidirectional	0	0		Flake	No	No	Yes	NA	Symmetrical	Trapezoidal	NA	Levallois Recurrent Flake	Yes		Calcilutite
BI-57	1431	Iena	12	D	Yes	Whole	40.87	41.02	6.71	0.996343	0	0	80-90°	16.37	5.52	Non Facetted	Marked	Yes	No	No	No	NA	NA	0	1	Flakes	Unidirectional	0	0		Flake	No	No	Yes	NA	Asymmetrical	Trapezoidal	NA	Levallois Recurrent Flake	Yes		Calcilutite
BI-58	1432	Iena	8	F	Yes	Whole	37.44	24.33	4.27	1.53884	0	0	80-90°	9.3	4.13	Facetted	Marked	No	No	No	No	NA	NA	0	3	Flakes	Centripetal	0	0		Flake	No	No	No	NA	Symmetrical	Triangular	NA	Levallois Recurrent Flake	Yes		Calcilutite
BI-59	1434	Iena	2	C	No	Mesial + Distal	36.2	13.36	5.18	2.70958	0	0	NA	0	0	NA	NA	No	No	No	Yes	Lateral	NA	50	1	NA	Unidirectional	0	0		Blade	No	No	Yes	Parallel	Symmetrical	Triangular	Abrupt	Blade	No		Calcilutite
BI-60	1436	Iena	11	C	No	Distal	13.75	17.11	2.5	0.803624	0	0	NA	0	0	NA	NA	No	No	No	No	NA	NA	0	2	Blades	Unidirectional	0	0		Flake	No	No	No	NA	NA	NA	NA	Flake	No	usewear	Calcilutite
BI-61	1438	Iena	5	D	No	Fragment	14.96	15.55	6.21	0.962058	0	0	NA	0	0	NA	NA	No	No	No	No	NA	NA	0	0	NA	NA	0	0		Fragment	No	No	No	NA	NA	NA	NA	Fragment	No		Calcilutite
BI-62	1439	Iena	10	D	No	Distal	20.48	9.17	3.37	2.23337	0	0	NA	0	0	NA	NA	No	No	No	No	NA	NA	0	0	NA	NA	0	0		Flake	No	No	No	NA	NA	NA	NA	Flake	No	usewear	Calcilutite
BI-63	1440	Iena	12	F	No	Proximal	16.82	24.68	3.74	0.681524	0	0	80-90°	20.31	4.54	Facetted (Dihedral)	Marked	Yes	No	No	No	NA	NA	0	1	Flakes	Unidirectional	0	0		Flake	No	No	No	NA	NA	NA	NA	Levallois Recurrent Flake	No	usewear	Calcilutite
BI-65	1442	Iena	10	D	Yes	Whole	52.28	43.49	26.58	1.20212	0	0	NA	0	0	NA	NA	No	No	No	No	NA	NA	0	0	NA	NA	0	0		Chunk	No	No	No	NA	NA	NA	NA	Chunk	No		Calcilutite
BI-67	1444	Iena	9	D	Yes	Whole	48.24	28.3	12.67	1.70459	0	0	70-80°	15.4	7.19	Facetted	Diffuse	No	No	No	Yes	Lateral	Pebble	<50	1	NA	Unidirectional	0	0		Flake	No	Yes	No	NA	Asymmetrical	Triangular	Plunging	Core-Edge Flake	No		Calcilutite
BI-68	1445	Iena	10	D	Yes	Whole	33.87	24.72	8.94	1.37015	0	0	60-70°	14.91	10.11	Non Facetted	Marked	No	No	No	No	NA	NA	0	2	Flakes	Centripetal	0	0		Flake	No	No	Yes	NA	Asymmetrical	Triangular	Feathered	Core-Edge Flake	No	Discoidal concept	Calcilutite
BI-69	1446	Iena	2	A	Yes	Whole	16.3	19.65	8.04	0.829517	0	0	60-70°	5.51	4.87	Non Facetted	Diffuse	No	No	No	Yes	Dorsal	NA	50	1	Flakes	Crossed	0	0		Flake	No	No	No	Skewed	Asymmetrical	Triangular	Abrupt	Pseudo-Levallois point	No	usewear	Calcilutite
BI-70	1447	Iena	6	E	Yes	Whole	42.7	27.1	23.37	1.57565	0	0	NA	0	0	NA	NA	No	No	No	Yes	NA	NA	100	0	NA	NA	0	0		Chunk	No	No	No	NA	NA	NA	NA	Chunk	No		Calcilutite
BI-71	1450	Iena	1	A	Yes	Whole	27.85	26.01	4.54	1.07074	0	0	80-90°	11.57	4.37	Facetted	Diffuse	No	No	No	No	NA	NA	0	2	Flakes	Unidirectional	0	0		Flake	No	No	Yes	NA	Symmetrical	Trapezoidal	Feathered	Levallois Recurrent Flake	No		Calcilutite
BI-72	1452	Iena	10	D	Yes	Whole	25.61	27.1	4.75	0.945018	0	0	60-70°	7.33	4.41	Non Facetted	Marked	No	No	No	No	NA	NA	0	3	Flakes	Crossed	13.36	12.81	1.04294	Flake	No	No	Yes	NA	Symmetrical	Trapezoidal	Feathered	Predetermining Flake	No	usewear	Calcarenite
BI-73	1453	Iena	5	D	Yes	Whole	46.8	27.29	7	1.71491	0	0	80-90°	6.84	3.04	Non Facetted	Diffuse	Yes	No	No	No	NA	NA	0	2	Flakes	Unidirectional	0	0		Flake	No	No	Yes	NA	Symmetrical	Triangular	Feathered	Levallois Recurrent Flake	No	Usewear	Calcilutite
BI-74	1454	Iena	5	D	Yes	Whole	31.65	22.26	9.77	1.42183	0	0	NA	12.72	4.8	NA	Absent	No	No	No	No	NA	NA	0	2	Flakes	Crossed	0	0		Flake	No	No	No	Skewed	Asymmetrical	Triangular	Feathered	Pseudo-Levallois point	No		Calcilutite
BI-75	1456	Iena	14	F	Yes	Whole	28.84	22.82	6.37	1.2638	0	0	70-80°	12.28	5.46	Facetted	Diffuse	Yes	No	No	Yes	Lateral	Pebble	<50	2	Flakes	Unidirectional	0	0		Flake	No	No	Yes	NA	Symmetrical	Triangular	Abrupt	Core-Edge Flake	No	Levallois concept	Calcilutite
BI-76	1457	Iena	7	C	No	Mesial + Distal	32.63	23.33	5.32	1.39863	0	0	NA	0	0	NA	NA	No	No	No	Yes	Lateral	Pebble	<50	1	NA	Unidirectional	0	0		Flake	No	No	Yes	NA	Asymmetrical	Trapezoidal	Abrupt	Core-Edge Flake	No		Calcilutite
BI-77	1461	Iena	11	C	No	Fragment	29.9	20	2.87	1.495	0	0	NA	0	0	NA	NA	No	No	No	No	NA	NA	0	1	NA	Unidirectional	0	0		Flake	No	No	No	NA	NA	NA	NA	Flake	No	usewear	Calcilutite
BI-78	1462	Iena	X	E	No	Mesial + Distal	24.22	15.34	2.97	1.57888	0	0	NA	0	0	NA	NA	No	No	No	No	NA	NA	0	3	NA	Unidirectional	0	0		Flake	No	No	Yes	NA	Symmetrical	Trapezoidal	Abrupt	Overshot Flake	No	Levallois concept; patinated	Calcilutite
BI-79	1465	Iena	10	D	No	Distal	23.68	15.9	4.24	1.48931	0	0	NA	0	0	NA	NA	No	No	No	No	NA	NA	0	2	NA	Unidirectional	0	0		Flake	No	No	Yes	NA	NA	NA	Feathered	Flake	No	usewear	Calcilutite
BI-80	1466	Iena	1	A	No	Proximal	21.24	25.77	4.76	0.824214	0	0	80-90°	12.4	4.36	Non Facetted	Marked	No	No	Yes	No	NA	NA	0	2	Flakes	Unidirectional	0	0		Flake	No	No	Yes	NA	NA	NA	NA	Levallois Recurrent Flake	No		Calcilutite
BI-81	1467	Iena	10	C	No	Fragment	14.73	11.52	3.04	1.27865	0	0	NA	0	0	NA	0	No	No	No	No	NA	NA	0	2	NA	NA	0	0		Flake	No	No	No	NA	NA	NA	NA	Flake	No	patinated	Calcilutite
BI-82	1468	Iena	1	C	No	Proximal + Mesial	37.11	19.09	5.44	1.94395	0	0	80-90°	6.5	1.3	Non Facetted	Absent	No	No	No	Yes	Dorsal	Pebble	>50	0	NA	NA	0	0		Blade	No	No	Yes	Parallel	Symmetrical	rounded	NA	Cortical Flake	No		Calcilutite
BI-83	1469	Iena	9	D	No	Mesial	29.03	19.27	4.8	1.50649	0	0	NA	0	0	NA	NA	No	No	No	No	NA	NA	0	3	Flakes	Unidirectional	0	0		Flake	No	No	Yes	NA	Symmetrical	Trapezoidal	NA	Levallois Recurrent Flake	No	usewear	Calcilutite
BI-84	1471	Iena	1	A	Yes	Whole	62.13	23.76	5.02	2.6149	0	0	80-90°	22	3.6	Facetted (Chapeau de Gendrame)	Diffuse	Yes	No	No	No	NA	NA	0	2	Blades	Unidirectional	0	0		Blade	No	No	Yes	Parallel	Asymmetrical	Trapezoidal	Feathered	Levallois Blade	No		Calcilutite
BI-85	1472	Iena	X	E	No	Mesial + Distal	43.34	21.59	5.94	2.00741	0	0	NA	0	0	NA	NA	No	No	No	No	NA	NA	0	1	NA	Unidirectional	0	0		Blade	No	Yes	Yes	Parallel	Asymmetrical	Triangular	NA	Levallois Blade	Yes		Calcilutite
BI-86	1473	Iena	11	E	No	Mesial + Distal	40.64	25.25	6.98	1.6095	0	0	NA	0	0	NA	NA	No	No	No	No	NA	NA	0	2	NA	Unidirectional	0	0		Blade	No	No	Yes	NA	Asymmetrical	Triangular	Feathered	Levallois Blade	No		Calcilutite
BI-87	1474	Iena	11	F	Yes	Whole	39.21	29.37	27.37	1.33504	0	0	NA	0	0	NA	NA	No	No	No	Yes	NA	NA	100	0	NA	NA	0	0		Chunk	No	No	No	NA	NA	NA	NA	Chunk	No		Calcilutite
BI-88	1476	Iena	14	F	No	Distal	15.97	19.02	4.04	0.839642	0	0	NA	0	0	NA	NA	No	No	No	No	NA	NA	0	3	NA	Unidirectional	0	0		Flake	No	No	Yes	NA	NA	NA	Feathered	Levallois Recurrent Flake	Yes		Calcarenite
BI-89	1477	Iena	0	A	Yes	Whole	28.37	18.29	5.35	1.55112	0	0	80-90°	8.68	4.92	Facetted	Diffuse	No	No	No	No	NA	NA	0	2	NA	Unidirectional	0	0		Flake	No	No	Yes	NA	Symmetrical	Triangular	Abrupt	Levallois Recurrent Flake	No	usewear	Calcarenite
BI-90	1480	Iena	12	E	No	Fragment	18.01	12.96	2.68	1.38966	0	0	NA	0	0	NA	NA	No	No	No	No	NA	NA	0	0	NA	NA	0	0		Fragment	No	No	No	NA	NA	NA	NA	Fragment	No		Calcilutite
BI-91	1483	Iena	11	E	Yes	Whole	27.15	23.11	13.66	1.17482	0	0	70-80°	10.88	8.17	Non Facetted	Diffuse	No	No	Yes	No	NA	NA	0	2	Flakes	Centripetal	0	0		Flake	No	No	No	Skewed	Asymmetrical	Triangular	Feathered	Pseudo-Levallois point	No		Calcilutite
BI-92	1485	Iena	0	D	No	Fragment	20.61	8.54	7.76	2.41335	0	0	NA	0	0	NA	NA	No	No	No	No	NA	NA	0	0	0	NA	0	0		Fragment	No	No	No	NA	NA	NA	NA	Fragment	No		Calcilutite
BI-93	1487	Iena	0	A	No	Distal	21.38	26.57	7.18	0.804667	0	0	NA	0	0	NA	NA	No	No	No	Yes	Dorsal	Pebble	>50	1	NA	Crossed	0	0		Flake	No	No	No	NA	NA	NA	Abrupt	Overshot Flake	No		Calcilutite
BI-94	1488	Iena	1	A	Yes	Whole	14.95	22.32	5.1	0.669803	0	0	70-80°	20.5	4.13	Facetted	Marked	Yes	No	No	No	NA	NA	0	1	Flakes	Unidirectional	0	0		Flake	No	No	Yes	NA	Asymmetrical	Triangular	NA	Flake	No		Calcilutite
BI-95	1492	Iena	8	F	Yes	Whole	41.94	22.2	4.62	1.88919	0	0	80-90°	7	3.65	Non Facetted	Diffuse	Yes	No	No	No	NA	NA	0	2	Flakes	Unidirectional	0	0		Flake	No	No	Yes	NA	Asymmetrical	Trapezoidal	Feathered	Levallois Recurrent Flake	No	usewear	Calcilutite
BI-96	1493	Iena	12	F	Yes	Whole	32.16	22.46	5.58	1.43188	0	0	70-80°	18.81	6.44	Facetted (Dihedral)	Diffuse	No	No	No	No	NA	NA	0	2	Flakes	Centripetal	0	0		Flake	No	No	Yes	NA	Asymmetrical	Triangular	Feathered	Levallois Recurrent Flake	Yes		Calcilutite
BI-97	1495	Iena	1	A	No	Proximal	35.67	29.75	4.88	1.19899	0	0	80-90°	16.02	3.98	facetted (Dihedral)	Marked	Yes	No	Yes	No	NA	NA	0	2	Flakes	Unidirectional	0	0		Flake	No	No	Yes	NA	NA	NA	NA	Levallois Recurrent Flake	Yes		Calcilutite
BI-98	1496	Iena	10	D	Yes	Whole	19.79	15.91	3.12	1.24387	0	0	80-90°	13.01	2.33	Facetted	Diffuse	No	No	No	No	NA	NA	0	1	Flakes	Unidirectional	0	0		Flake	No	No	Yes	NA	Asymmetrical	Trapezoidal	Feathered	Flake	No		Calcilutite
BI-99	1498	Iena	7	E	No	Fragment	28.23	14.56	4.76	1.93887	0	0	NA	0	0	Facetted	NA	No	No	No	No	NA	NA	0	1	NA	NA	0	0		Flake	No	No	No	NA	NA	NA	NA	Levallois Recurrent Flake	No	usewear	Calcilutite
BI-100	1500	Iena	6	C	No	Mesial + Distal	36.79	19.68	6.51	1.86941	0	0	NA	0	0	NA	NA	No	No	No	No	NA	NA	0	2	NA	Unidirectional	0	0		Flake	No	No	Yes	Convergent	Asymmetrical	Triangular	Feathered	Levallois Recurrent Flake	No	usewear	Calcilutite
BI-101	1501	Iena	6	E	No	Mesial	24.37	16.67	4.52	1.46191	0	0	NA	0	0	NA	NA	No	No	No	No	NA	NA	0	3	NA	Unidirectional	0	0		Blade	No	No	Yes	Parallel	Symmetrical	Trapezoidal	NA	Levallois Blade	No	usewear	Calcilutite
BI-102	1502	Iena	9	C	No	Proximal + Mesial	48.26	22.16	6.41	2.1778	0	0	80-90°	16.84	4.45	Facetted	Marked	Yes	No	No	No	NA	NA	0	3	Blades	Unidirectional	0	12.08	0	Blade	No	No	Yes	Parallel	Symmetrical	Trapezoidal	NA	Levallois Blade	Yes		Calcarenite
BI-103	1503	Iena	5	D	No	Fragment	54.42	25.48	8.22	2.13579	0	0	60-70°	0	0	Non Facetted	Marked	Yes	No	Yes	No	NA	NA	0	1	Flakes	Crossed	0	0		Flake	No	No	Yes	NA	NA	NA	Feathered	Levallois Recurrent Flake	Yes		Calcarenite
BI-104	1504	Iena	X	E	Yes	Whole	56.56	31.66	8.18	1.78648	0	0	60-70°	15.93	6.01	Non Facetted	Diffuse	Yes	No	Yes	No	NA	NA	0	2	Blades	Unidirectional	0	0		Flake	No	No	Yes	NA	Symmetrical	Triangular	Feathered	Levallois Recurrent Flake	Yes		Calcarenite
BI-105	1505	Iena	12	E	Yes	Whole	34.59	28.26	7.26	1.22399	0	0	70-80°	21.97	8.71	Facetted (Dihedral)	Marked	Yes	No	Yes	No	NA	NA	0	3	Flakes	Unidirectional	0	0		Flake	No	No	Yes	NA	Symmetrical	Trapezoidal	Feathered	Levallois Recurrent Flake	No	usewear	Calcarenite
BI-106	1510	Iena	0	D	No	Fragment	22.95	29.83	11.04	0.76936	0	0	<60°	0	0	Non Facetted	Diffuse	No	No	No	No	NA	NA	0	1	Flakes	Unidirectional	0	0		Flake	No	No	Yes	NA	NA	NA	Feathered	Predetermining Flake	No		Calcarenite
BI-107	1511	Iena	10	D	No	Fragment	14.39	12.75	3.37	1.12863	0	0	NA	0	0	NA	NA	No	No	No	No	NA	NA	0	0	NA	NA	0	0		Fragment	No	No	No	NA	NA	NA	NA	Fragment	No		Calcarenite
BI-108	1512	Iena	14	F	No	Fragment	17.64	25.14	7.48	0.701671	0	0	NA	0	0	NA	NA	No	No	No	No	NA	NA	0	1	Flakes	Unidirectional	0	0		Flake	No	No	No	NA	NA	NA	NA	Flake	No		Calcarenite
BI-109	1513	Iena	5	D	No	Proximal + Mesial	32.47	28.54	9.4	1.1377	0	0	70-80°	18.61	6.28	Facetted (Dihedral)	Diffuse	Yes	No	No	Yes	Lateral	NA	<50	2	Flakes	Centripetal	0	0		Flake	No	No	No	Skewed	Asymmetrical	Triangular	NA	Core-Edge Flake	No		Calcarenite
BI-110	1514	Iena	9	D	Yes	Whole	44.66	29.93	10.71	1.49215	0	0	60-70°	0	0	Non Facetted	NA	No	No	No	Yes	Dorsal	Fresh	100	0	NA	NA	0	0		Flake	No	No	Yes	NA	Asymmetrical	Rounded	Feathered	Cortical Flake	No	usewear	Calcarenite
BI-111	1515	Iena	11	D	No	Distal	27.16	36.65	6.26	0.741064	0	0	NA	0	0	NA	NA	No	No	No	No	NA	NA	0	0	NA	NA	0	0		Flake	No	No	No	NA	NA	NA	NA	Flake	No	usewear	Calcarenite
BI-112	1516	Iena	0	D	No	Distal	14.84	21.94	4.02	0.67639	0	0	NA	0	0	NA	NA	No	No	No	No	NA	NA	0	2	NA	Unidirectional	0	0		Flake	No	No	No	NA	NA	NA	Feathered	Flake	No		Calcarenite
BI-113	1517	Iena	14	F	Yes	Whole	18.13	18.47	6.42	0.981592	0	0	60-70°	8.58	3.28	Non Facetted	Diffuse	No	No	Yes	No	NA	NA	0	1	NA	Opposed	0	0		Flake	No	No	No	NA	Asymmetrical	Triangular	NA	Flake	No		Calcarenite
BI-114	1518	Iena	1	A	No	Proximal + Mesial	25.98	27.17	5.56	0.956202	0	0	60-70°	14.95	4.01	Facetted	Diffuse	No	No	Yes	Yes	Lateral	Fresh	<50	1	NA	Unidirectional	0	0		Flake	No	No	No	Skewed	Asymmetrical	Trapezoidal	NA	Flake	No		Calcarenite
BI-115	1519	Iena	5	C	Yes	Whole	22.62	18.28	7.39	1.23742	0	0	NA	0	0	Non Facetted	Marked	No	No	No	No	NA	NA	0	2	NA	Unidirectional	0	0		Flake	No	No	No	NA	Symmetrical	Triangular	NA	Flake	No		Calcarenite
BI-116	1520	Iena	6	A	No	Fragment	17.29	10.43	4.87	1.65772	0	0	NA	0	0	NA	NA	No	No	No	No	NA	NA	0	0	NA	NA	0	0		Fragment	No	No	No	NA	NA	NA	NA	Fragment	No		Calcarenite
BI-117	1522	Iena	1	C	Yes	Fragment	32.34	24.15	6.61	1.33913	0	0	NA	0	0	NA	NA	No	No	No	No	NA	NA	0	0	NA	NA	0	0		Fragment	No	No	No	NA	NA	NA	NA	Fragment	No		Calcarenite
BI-118	1524	Iena	9	C	No	Fragment	39.63	14.03	10.49	2.82466	0	0	NA	0	0	NA	NA	No	No	No	No	NA	NA	0	0	NA	NA	0	0		Fragment	No	No	No	NA	NA	NA	NA	Fragment	No		Quartzite
BI-119	1527	Iena	3	C	Yes	Whole	45.13	9.31	3.49	4.84748	0	0	NA	1.56	1.02	Non Facetted	Diffuse	No	No	No	No	NA	NA	0	2	NA	Unidirectional	0	0		Bladelet	No	No	Yes	NA	NA	NA	NA	Bladelet	Yes		Radiolarite
BI-120	1529	Iena	1	A	No	Proximal + Mesial	34.74	30.35	6.39	1.14465	0	0	70-80°	10.45	6.32	Non Facetted	Diffuse	No	No	Yes	No	NA	NA	0	2	Flakes	Unidirectional	0	0		Flake	No	No	Yes	NA	Asymmetrical	Triangular	Hinged	Core-Edge Flake	Yes		Radiolarite
BI-121	1530	Iena	6	E	Yes	Whole	30.49	27.31	5.85	1.11644	0	0	70-80°	20.61	5.94	Facetted	Diffuse	Yes	No	Yes	No	NA	NA	0	3	NA	Unidirectional	0	0		Flake	No	No	Yes	NA	Asymmetrical	Trapezoidal	NA	Levallois Recurrent Flake	Yes		Radiolarite
BI-122	1531	Iena	14	F	Yes	Whole	32.2	28.67	4.33	1.12313	0	0	70-80°	17.99	4.68	Facetted	Diffuse	Yes	No	Yes	Yes	Dorsal	Fresh	>50	1	NA	Unidirectional	0	0		Flake	No	No	Yes	NA	Symmetrical	Trapezoidal	Feathered	Cortical Flake	No	usewear	Radiolarite
BI-123	1532	Iena	13	F	Yes	Whole	28.24	24.05	7.55	1.17422	0	0	80-90°	10.51	4.18	Non Facetted	Diffuse	No	No	No	No	NA	NA	0	2	Flakes	Unidirectional	0	0		Flake	No	No	Yes	NA	Asymmetrical	Triangular	Feathered	Predetermining Flake	No		Radiolarite
BI-124	1536	Iena	10	C	Yes	Whole	30.21	22.81	6.24	1.32442	0	0	70-80°	14	4.45	Non Facetted	Diffuse	Yes	No	No	No	NA	NA	0	2	Flakes	Unidirectional	0	0		Flake	No	No	No	Skewed	Asymmetrical	Triangular	Hinged	Predetermining Flake	No	usewear	Radiolarite
BI-125	1540	Iena	0	C	No	Fragment	30.2	18.86	7.72	1.60127	0	0	NA	0	0	NA	NA	No	No	No	No	NA	NA	0	1	Flakes	Unidirectional	0	0		Fragment	No	No	No	NA	NA	NA	NA	Fragment	No		Radiolarite
BI-126	1541	Iena	9	D	No	Fragment	25.64	16.66	6.87	1.53902	0	0	NA	0	0	NA	NA	No	No	No	No	NA	NA	0	2	NA	Unidirectional	0	0		Fragment	No	No	No	NA	NA	NA	NA	Fragment	No		Radiolarite
BI-127	1542	Iena	6	C	No	Distal	17.64	27.34	3.13	0.645208	0	0	NA	0	0	NA	NA	No	No	No	No	NA	NA	0	2	Flakes	Unidirectional	0	0		Flake	No	No	Yes	NA	NA	NA	NA	Flake	No	usewear	Radiolarite
BI-130	1547	Iena	5	D	No	Proximal + Mesial	72.26	43.84	10.95	1.64827	0	0	70-80°	19.76	6.62	Non Facetted	Marked	Yes	No	Yes	Yes	Lateral	Pebble	<50	2	NA	Unidirectional	0	0		Flake	No	No	Yes	NA	Asymmetrical	Trapezoidal	NA	Core-Edge Flake	Yes	Levallois concept	Calcilutite
BI-131	1550	Iena	10	D	Yes	Whole	42.42	31.3	7.44	1.35527	0	0	70-80°	18.92	7.23	Facetted	Marked	Yes	No	Yes	Yes	Dorsal	Pebble	>50	1	NA	Unidirectional	0	0		Flake	No	No	Yes	NA	Asymmetrical	Triangular	Feathered	Cortical Flake	Yes		Calcilutite
BI-132	1551	Iena	11	C	No	Proximal + Mesial	34.59	33.39	5.82	1.03594	0	0	70-80°	22.91	4.25	Facetted	Marked	Yes	No	No	No	NA	NA	0	1	Flakes	Unidirectional	0	0		Flake	No	No	Yes	NA	Asymmetrical	Trapezoidal	NA	Levallois Recurrent Flake	Yes		Calcilutite
BI-133	1552	Iena	14	F	Yes	Whole	39.48	24.06	4.89	1.6409	0	0	70-80°	19.17	5.51	Facetted	Marked	Yes	No	No	No	NA	NA	0	2	NA	Unidirectional	0	0		Flake	No	No	Yes	NA	Symmetrical	Trapezoidal	NA	Levallois Recurrent Flake	Yes		Calcilutite
BI-134	1553	Iena	10	F	Yes	Whole	64.41	22.52	8.07	2.86012	0	0	70-80°	24.56	7.36	Facetted	Marked	Yes	No	No	No	NA	NA	0	3	NA	Unidirectional	0	0		Blade	No	No	Yes	NA	Symmetrical	Trapezoidal	Feathered	Levallois Blade	Yes		Calcilutite
BI-135	1554	Iena	12	F	Yes	Whole	34.8	17.53	4.71	1.98517	0	0	80-90°	9.77	2.67	Non Facetted	Diffuse	Yes	No	No	No	NA	NA	0	2	NA	Crossed	0	0		Flake	No	No	Yes	NA	Symmetrical	Triangular	Feathered	Levallois Recurrent Flake	Yes		Calcilutite
BI-136	1555	Iena	5	D	Yes	Whole	29.91	25.56	6.36	1.17019	0	0	80-90°	26.08	5.27	Facetted	Marked	No	No	No	No	NA	NA	0	1	Flakes	Unidirectional	23.38	21.65	1.07991	Flake	No	No	Yes	NA	Symmetrical	Trapezoidal	Feathered	Levallois Recurrent Flake	Yes		Calcilutite
BI-137	1556	Iena	9	C	Yes	Whole	35.73	19.28	6.37	1.85322	0	0	80-90°	3.48	3.45	Facetted	Diffuse	No	No	No	No	NA	NA	0	2	Flakes	Crossed	0	0		Flake	No	No	Yes	NA	Asymmetrical	Triangular	Feathered	Core-Edge Flake	No	Levallois concept; usewear	Calcilutite
BI-138	1558	Iena	10	D	Yes	Whole	34.16	25.52	5.45	1.33856	0	0	70-80°	23.9	6.02	Facetted	Diffuse	No	No	No	No	NA	NA	0	2	NA	Unidirectional	0	0		Flake	No	No	Yes	NA	Asymmetrical	Trapezoidal	Feathered	Levallois Recurrent Flake	No	usewear	Calcilutite
BI-139	1560	Iena	8	C	No	Proximal + Mesial	23.29	15.58	2.86	1.49487	0	0	80-90°	5.08	1.95	Non Facetted	Diffuse	No	No	No	No	NA	NA	0	2	NA	Unidirectional	0	0		Blade	No	No	Yes	NA	Symmetrical	Trapezoidal	NA	Levallois Blade	No		Calcilutite
BI-140	1562	Iena	8	C	No	Proximal	31.59	32.95	8.08	0.958725	0	0	80-90°	19.02	9.14	Facetted	Marked	Yes	Yes	Yes	No	NA	NA	0	2	NA	Unidirectional	0	0		Flake	No	No	Yes	NA	Symmetrical	Trapezoidal	NA	Levallois Recurrent Flake	No	usewear	Calcilutite
BI-141	1563	Iena	7	C	No	Proximal	21.5	21.7	4.07	0.990783	0	0	80-90°	14.01	3.34	Facetted (Dihedral)	Marked	Yes	No	No	No	NA	NA	0	3	NA	Unidirectional	0	0		Flake	No	No	Yes	NA	NA	NA	NA	Levallois Recurrent Flake	No		Calcilutite
BI-142	1565	Iena	4	E	Yes	Whole	46.95	26.71	12.23	1.75777	0	0	NA	0	0	NA	NA	No	No	No	Yes	Dorsal	Fresh	100	0	NA	NA	0	0		Chunk	No	No	No	NA	NA	NA	NA	Chunk	No		Calcilutite
BI-143	1566	Iena	1	A	Yes	Whole	59.85	12.88	8.82	4.64674	0	0	NA	0	0	NA	NA	No	No	No	Yes	Lateral	Fresh	50	0	NA	NA	0	0		Chunk	No	No	No	NA	NA	NA	NA	Chunk	No		Calcilutite
BI-144	1567	Iena	12	E	Yes	Whole	30.9	30.71	7.45	1.00619	0	0	70-80°	21.32	4.35	Natural	Diffuse	No	No	No	Yes	Dorsal	Fresh	>50	2	Flakes	Centripetal	0	0		Flake	No	No	Yes	NA	Symmetrical	Trapezoidal	Hinged	Cortical Flake	No		Calcilutite
BI-145	1569	Iena	1	A	No	Fragment	15.81	9.95	1.57	1.58894	0	0	NA	0	0	NA	NA	No	No	No	No	NA	NA	0	0	NA	NA	0	0		Fragment	No	No	No	NA	NA	NA	NA	Fragment	No		Calcilutite
BI-146	1570	Iena	5	D	No	Fragment	59.35	21.18	7.69	2.80217	0	0	NA	0	0	NA	NA	No	No	No	No	NA	NA	0	0	NA	NA	0	0		Fragment	No	No	No	NA	NA	NA	NA	Fragment	No		Calcilutite
BI-147	1571	Iena	1	A	No	Fragment	29.12	13.38	5.95	2.17638	0	0	NA	0	0	NA	NA	No	No	No	No	NA	NA	0	0	NA	NA	0	0		Fragment	No	No	No	NA	NA	NA	NA	Fragment	No		Calcilutite
BI-148	1572	Iena	4	E	No	Fragment	37.15	15.27	11.34	2.43287	0	0	NA	0	0	NA	NA	No	No	No	No	NA	NA	0	0	NA	NA	0	0		Fragment	No	No	No	NA	NA	NA	NA	Fragment	No		Quartzite
BI-149	1573	Iena	?	?	Yes	Whole	62.69	22.2	7.33	2.82387	3.64	5.80635	<60°	6.85	3.34	Non Facetted	Absent	No	No	No	Yes	Lateral	Pebble	50	1	NA	Unidirectional	0	0		Blade	Yes	No	Yes	Parallel	Asymmetrical	Triangular	Plunging	Laminar Asymmetrical	No	usewear	Calcilutite
BI-150	1574	Iena	?	?	Yes	Whole	40.97	38.7	13.99	1.05866	0	0	80-90°	11.3	4.32	Non Facetted	Absent	Yes	No	Yes	Yes	Distal	NA	<50	3	NA	Crossed	0	0		Flake	No	No	No	NA	Asymmetrical	Trapezoidal	Abrupt	Predetermining Flake	Yes		Calcilutite
BI-151	1575	Iena	?	F	Yes	Whole	54.43	13.12	6.21	4.14863	3.2	5.87911	60-70°	3.07	3.03	Non Facetted	Diffuse	No	No	No	Yes	Lateral	Pebble	<50	1	NA	Unidirectional	0	0		Blade	Yes	Yes	No	Parallel	Asymmetrical	Triangular	Plunging	Laminar Asymmetrical	No		Calcilutite
BI-152	1576	Iena	?	?	No	Distal	12.88	17.2	4.5	0.748837	0	0	NA	0	0	NA	NA	No	No	No	No	NA	NA	0	2	NA	Centripetal	0	0		Flake	No	No	No	NA	NA	NA	NA	Flake	No		Calcarenite
BI-153	1577	Iena	?	?	No	Distal	29.27	14.64	8.18	1.99932	0	0	NA	0	0	NA	NA	No	No	No	No	NA	NA	0	2	NA	Unidirectional	0	0		Flake	No	No	No	NA	NA	NA	NA	Flake	No		Quartzite
BI-154	1578	Iena	2	?	No	Proximal + Mesial	27.71	23.97	7.46	1.15603	0	0	80-90°	6.27	3.66	Facetted	Diffuse	No	No	No	No	NA	NA	0	3	NA	Unidirectional	0	0		Flake	No	No	Yes	NA	Symmetrical	Trapezoidal	NA	Levallois Recurrent Flake	No		Calcilutite
BI-155	1579	Iena	?	?	No	Proximal + Mesial	51.84	62.99	10.84	0.822988	0	0	80-90°	33.11	9.17	Facetted (Dihedral)	Diffuse	No	No	No	No	NA	NA	0	2	Flakes	Unidirectional	0	0		Flake	No	No	No	NA	Asymmetrical	Trapezoidal	NA	Levallois Recurrent Flake	Yes		Calcilutite
BI-157	1580	Iena	7	D	No	Fragment	73.35	22.03	11.08	3.32955	0	0	NA	0	0	NA	NA	No	No	No	Yes	NA	NA	100	0	NA	NA	0	0		Chunk	No	No	No	NA	NA	NA	NA	Chunk	No		Calcilutite
BI-158	1581	Iena	5	E	No	Fragment	32.01	8.93	6.94	3.58455	0	0	NA	0	0	NA	NA	No	No	No	No	NA	NA	0	0	NA	NA	0	0		Fragment	No	No	No	NA	NA	NA	NA	Fragment	No		Quartzite
