# Supplementary material for: Buca della Iena and Grotta del Capriolo: New chronological, lithic, and faunal analyses of two late Mousterian sites in Central Italy
Source: PLoS One. 2025 Jun 11;20(6):e0315876. doi: 10.1371/journal.pone.0315876 (PMC12157248; doi:10.1371/journal.pone.0315876)
Supplement: S5 File — (XLSX) [file pone.0315876.s005.xlsx]

## Sheet: Foglio1
	Human		Hyenas		Small carnivores		Rodents		Dermestid beetles		Roots		Manganese		Total
Level 5	1	0.0125	55	0.6875	0	0	2	0.025	0	0	1	0.0125	21	0.2625	80
Level 6	0	0	28	0.736842	0	0	0	0	0	0	0	0	10	0.263158	38
Level 7	1	0.02	43	0.86	0	0	0	0	0	0	0	0	6	0.12	50
Level 8	0	0	69	0.793103	1	0.0114943	0	0	0	0	1	0.0114943	16	0.183908	87
Level 9	2	0.0294118	48	0.705882	0	0	1	0.0147059	1	0.0147059	1	0.0147059	15	0.220588	68
Level 10	1	0.00961538	92	0.884615	0	0	0	0	0	0	0	0	11	0.105769	104
Level 11	0	0	69	0.92	0	0	0	0	0	0	0	0	6	0.08	75
Level 12	0	0	24	0.857143	0	0	1	0.0357143	0	0	0	0	3	0.107143	28
Level 13	0	0	8	0.666667	0	0	0	0	0	0	0	0	4	0.333333	12
Level 14	1	0.0181818	39	0.709091	0	0	0	0	0	0	1	0.0181818	14	0.254545	55
Level 15	7	0.00529501	1040	0.786687	1	0.00075643	9	0.00680787	3	0.00226929	14	0.01059	248	0.187595	1322
