# Supplementary material for: Buca della Iena and Grotta del Capriolo: New chronological, lithic, and faunal analyses of two late Mousterian sites in Central Italy
Source: PLoS One. 2025 Jun 11;20(6):e0315876. doi: 10.1371/journal.pone.0315876 (PMC12157248; doi:10.1371/journal.pone.0315876)
Supplement: S6 File — (XLSX) [file pone.0315876.s006.xlsx]

## Sheet: Foglio1
	A2		A3		Total
Total bones	117	1	156	1	273	1
Bones without traces	65	0.555556	67	0.429487	132	0.483516
Bones with traces	52	0.444444	89	0.570513	141	0.516484
