# Supplementary material for: Buca della Iena and Grotta del Capriolo: New chronological, lithic, and faunal analyses of two late Mousterian sites in Central Italy
Source: PLoS One. 2025 Jun 11;20(6):e0315876. doi: 10.1371/journal.pone.0315876 (PMC12157248; doi:10.1371/journal.pone.0315876)
Supplement: S7 File — (XLSX) [file pone.0315876.s007.xlsx]

## Sheet: Foglio1
	Human		Small carnivores		Manganese		Total
A2	2	0.0384615	3	0.0576923	47	0.903846	52
A3	1	0.0102041	8	0.0816327	89	0.908163	98
