# Supplementary material for: Buca della Iena and Grotta del Capriolo: New chronological, lithic, and faunal analyses of two late Mousterian sites in Central Italy
Source: PLoS One. 2025 Jun 11;20(6):e0315876. doi: 10.1371/journal.pone.0315876 (PMC12157248; doi:10.1371/journal.pone.0315876)
Supplement: S8 File — (XLSX) [file pone.0315876.s008.xlsx]

## Sheet: Foglio1
B	A	C	D	E	F	Lithological layer
		1	1			Reworked (h and A)
		2	2			Reworked (A)
		3	3			Reworked (A)
		4	4			A
		5	5	5		B
		6	6	6		B
	1	7	7	7	7	B
		8	8	X	8	B and B hardened
1	2	9	9		9	B and B hardened
2	3	10	10		10	B and B hardened
3	4	11	11	11	11	Flowstone and breccia
		12	12	12	12	Flowstone and breccia
				13	13	Flowstone
			13
					14	Flowstone
4					15	D
