# Supplementary material for: Buca della Iena and Grotta del Capriolo: New chronological, lithic, and faunal analyses of two late Mousterian sites in Central Italy
Source: PLoS One. 2025 Jun 11;20(6):e0315876. doi: 10.1371/journal.pone.0315876 (PMC12157248; doi:10.1371/journal.pone.0315876)
Supplement: S9 File — (XLSX) [file pone.0315876.s009.xlsx]

## Sheet: Foglio1
C1	A1	B1	C2/C3/	A2/A3/	B2/B3/	A5	B5	C5	DE	New Level	Lithological layer
			C4	A4	B4
			1	1	1	1	5			Level 1	B
					2
					3
			2		4
					5
							6
			3	2	6	1	7		A9	Level 2
			4		7				A10
									A11
1	1		5	3	8	2	8		A12	Level 3
2	2	1	6	4	9	3-4			A13	Level 4
									A14
									A15
3	3	2	7	5	10	5	9		E1	Level 5
4			8				10
							11
5		3	9	6	11		12	8-9	E2	Level 6
6			10	7	12	7	13	10	F	Level 7	C
7			11		13		14	11
					14
