# Supplementary material for: Buca della Iena and Grotta del Capriolo: New chronological, lithic, and faunal analyses of two late Mousterian sites in Central Italy
Source: PLoS One. 2025 Jun 11;20(6):e0315876. doi: 10.1371/journal.pone.0315876 (PMC12157248; doi:10.1371/journal.pone.0315876)
Supplement: S10 File — (XLSX) [file pone.0315876.s010.xlsx]

## Sheet: Foglio1
Grotta del Capriolo	Level 1	Level 2	Level 3	Level 4	Level 5	Level 6	Level 7	Total
Lithic Artefacts	24	28	15	15	10	6	1	99
Faunal remains	1	60	55	65	40	52	0	273
Buca della Iena	Level 5	Level 6	Level 7	Level 8	Level 9	Level 10	Level 11	Level 12	Level 13	Level 14	Level 15	Total
Lithic Artefacts	11	9	5	7	12	21	5	5	1	8	0	84
Faunal remains	280	129	245	200	319	245	187	108	55	148	1757	3673
